# Supplementary material for: Ssd1 and Gcn2 suppress global translation efficiency in replicatively aged yeast while their activation extends lifespan
Source: eLife. 2018 Aug 17;7:e35551. doi: 10.7554/eLife.35551 (PMC6097839; doi:10.7554/eLife.35551)
Supplement: Supplemental file 1. [file elife-35551-fig1.xlsx]

## Sheet:  1 all genes
gene	p.value.Y30	p.value.Y30.adjust	NORM_RNAy_avg	NORM_RNAold15_avg	NORM_RNAold30_avg	NORM_RIBOy_avg	NORM_RIBOold15_avg	NORM_RIBOold30_avg	translation_efficiency_Young	translation_efficiency_O15	translation_efficiency_O30	log2 treff_diff_O15	log2 treff_diff_O30	NORM_RNAy.1	NORM_RNAy.2	NORM_RNAy.3	NORM_RNAold15.1	NORM_RNAold15.2	NORM_RNAold15.3	NORM_RNAold30.1	NORM_RNAold30.2	NORM_RNAold30.3	NORM_RIBOy.1	NORM_RIBOy.2	NORM_RIBOy.3	NORM_RIBOold15.1	NORM_RIBOold15.2	NORM_RIBOold15.3	NORM_RIBOold30.1	NORM_RIBOold30.2	NORM_RIBOold30.3
YLR110C	0	6.563e-306	0.0109182	0.0166907	0.0156362	0.0741695	0.0176802	0.00494368	2.75055	0.0825047	-1.63749	-2.66805	-4.38805	0.0130055	0.0120755	0.00767364	0.0191566	0.0205803	0.0103352	0.0170332	0.0191815	0.010694	0.0595306	0.0954385	0.0675396	0.0125657	0.025974	0.0145008	0.00584623	0.00384825	0.00513656
YHL015W	0	6.563e-306	0.0221496	0.0189467	0.0181997	0.38415	0.0367166	0.0157439	4.10892	0.950057	-0.207637	-3.15886	-4.31656	0.0273826	0.0208736	0.0181925	0.0205803	0.021466	0.0147936	0.0191815	0.0207344	0.0146832	0.166274	0.839607	0.14657	0.0303558	0.051691	0.0281031	0.0185155	0.0148732	0.0138431
YGL255W	0	6.563e-306	0.00425551	0.00610521	0.00583564	0.00858856	0.000796006	0.000664361	0.992839	-2.7635	-2.92325	-3.75634	-3.91609	0.00258099	0.00303501	0.00715052	0.00503398	0.00633822	0.00694344	0.00482733	0.00530076	0.00737883	0.0106818	0.00680587	0.00827805	0.000851574	0.000649931	0.000886514	0.000565943	0.000779284	0.000647856
YKL096W-A	0	6.563e-306	0.00221452	0.0029352	0.00273219	0.0191055	0.00387243	0.00144929	3.04134	0.385901	-0.861592	-2.65544	-3.90293	0.00282011	0.00223289	0.00159056	0.00365312	0.00361617	0.00153632	0.00321321	0.00336995	0.00161341	0.016576	0.0230814	0.017659	0.00268029	0.00516438	0.00377263	0.00162409	0.00130321	0.00142057
YJL189W	0	6.563e-306	0.00194772	0.00207995	0.00207401	0.0619574	0.0082338	0.00436885	4.90735	1.92454	1.03248	-2.98282	-3.87488	0.00222513	0.00203427	0.00158377	0.00170307	0.00271918	0.00181759	0.00204591	0.0027365	0.00143962	0.0398147	0.0895844	0.0564731	0.00720723	0.00931811	0.00817605	0.00425503	0.00421563	0.0046359
YDR077W	0	6.563e-306	0.00175078	0.00523271	0.00518993	0.00926501	0.00282508	0.00178476	2.32617	-0.861766	-1.47865	-3.18794	-3.80482	0.00115198	0.00164626	0.00245409	0.00516136	0.00674857	0.00378819	0.00474665	0.00643335	0.00438978	0.0150719	0.00502453	0.00769864	0.00318257	0.00275655	0.00253612	0.00220412	0.00159246	0.00155771
YLL024C	0	6.563e-306	0.0344651	0.0189415	0.0193266	0.147784	0.0175005	0.00596283	2.09641	-0.113401	-1.67656	-2.20981	-3.77296	0.0449301	0.0449301	0.0135352	0.0221503	0.0267203	0.00795386	0.0193436	0.0309127	0.00772354	0.0841704	0.249278	0.109902	0.0138693	0.0245497	0.0140825	0.0067023	0.00513656	0.00604964
YKL152C	0	6.563e-306	0.0384207	0.043788	0.035492	0.369086	0.0803354	0.0263974	3.25994	0.873691	-0.425414	-2.38625	-3.68535	0.0490521	0.0417725	0.0244376	0.0523219	0.0523219	0.0267203	0.0391081	0.0427726	0.0245953	0.163355	0.772787	0.171116	0.0499618	0.137674	0.0533702	0.0335692	0.0220252	0.0235977
YPL187W	0	6.563e-306	0.00344472	0.00368552	0.00248595	0.0254411	0.00537452	0.00135552	2.84178	0.529796	-0.820213	-2.31198	-3.66199	0.00402426	0.00298424	0.00332566	0.00315434	0.00475311	0.00314911	0.00258666	0.00257272	0.00229847	0.0216793	0.0345146	0.0201295	0.00448577	0.00750564	0.00413215	0.00166838	0.00147126	0.000926908
YDL229W	0	6.563e-306	0.0596621	0.0623504	0.0472174	0.265847	0.0378159	0.0169895	2.15344	-0.719596	-1.46814	-2.87304	-3.62158	0.0663434	0.0731018	0.0395413	0.0491393	0.107598	0.0303136	0.0386003	0.0721391	0.0309127	0.139758	0.518024	0.139758	0.0311743	0.0510991	0.0311743	0.0181262	0.0170482	0.0157941
YJR009C	0	6.563e-306	0.00343431	0.0067898	0.00535668	0.012766	0.00412443	0.00152263	1.85791	-0.702958	-1.73675	-2.56086	-3.59466	0.00445936	0.00453826	0.00130531	0.00694344	0.011051	0.00237491	0.00537757	0.0089575	0.00173496	0.00707671	0.0191079	0.0121135	0.00258002	0.0061125	0.00368075	0.00167252	0.00146073	0.00143462
YDL081C	0	6.563e-306	0.00227203	0.00219206	0.00229669	0.0237326	0.00421406	0.00189479	3.31736	0.906281	-0.2623	-2.41108	-3.57966	0.0027605	0.00247432	0.00158128	0.00216123	0.00260391	0.00181103	0.00254398	0.00282651	0.00151959	0.0179582	0.0313417	0.0218979	0.00366748	0.00482094	0.00415374	0.00206592	0.00172991	0.00188852
YAL060W	0	6.563e-306	0.00390839	0.00950506	0.0105117	0.0134366	0.0053051	0.00289775	1.75049	-0.827043	-1.81653	-2.57754	-3.56702	0.00332566	0.00374399	0.00465552	0.00974593	0.00973034	0.0090389	0.00968198	0.0101511	0.0117021	0.0161678	0.00963669	0.0145052	0.00534654	0.00503364	0.00553511	0.00274623	0.00291349	0.00303351
YOL086C	0	6.563e-306	0.0657342	0.0710666	0.0457529	0.332924	0.0603868	0.01963	2.33835	-0.234504	-1.21575	-2.57285	-3.5541	0.0731018	0.0903021	0.0337988	0.093911	0.0857438	0.0335449	0.0472963	0.0605051	0.0294573	0.155551	0.676946	0.166274	0.0442438	0.0937136	0.043203	0.024368	0.0163957	0.0181262
YPL249C-A	0	6.563e-306	0.00338535	0.00345887	0.00342599	0.0480458	0.00816097	0.00402966	3.78004	1.21009	0.226753	-2.56995	-3.55329	0.00396841	0.00340407	0.00278357	0.00362918	0.00401015	0.00273728	0.00361027	0.00423361	0.00243409	0.0308425	0.0712382	0.0420567	0.00568679	0.0125657	0.00623044	0.00447356	0.00453482	0.00308062
YJL158C	0	6.563e-306	0.00306144	0.00494987	0.00515476	0.0239117	0.00693992	0.0032886	2.91684	0.477632	-0.629793	-2.4392	-3.54663	0.00363335	0.00357118	0.00197978	0.00605052	0.00585302	0.00294606	0.00569001	0.00645675	0.00331752	0.0244052	0.0255853	0.0217445	0.0054382	0.00899759	0.00638397	0.00355616	0.0033062	0.00300345
YPL273W	0	6.563e-306	0.00518629	0.007797	0.00816337	0.0302807	0.00748833	0.00403314	2.51813	-0.0573674	-0.995862	-2.5755	-3.51399	0.00559831	0.00511246	0.0048481	0.00787645	0.00966152	0.00585302	0.00819632	0.0100613	0.00623253	0.0311968	0.0308425	0.0288028	0.00747967	0.00747967	0.00750564	0.00393099	0.00404925	0.00411918
YBL092W	0	6.563e-306	0.0257075	0.022974	0.0224819	0.511443	0.0617518	0.039236	4.30788	1.42173	0.800118	-2.88616	-3.50777	0.0323884	0.023465	0.0212691	0.021466	0.0293398	0.0181162	0.0217813	0.0280025	0.0176618	0.198838	1.10938	0.226107	0.0533702	0.0835275	0.0483576	0.065076	0.0265981	0.026034
YBL072C	0	6.563e-306	0.0059357	0.00587575	0.00530728	0.0393045	0.00722795	0.00318463	2.70255	0.29336	-0.715589	-2.40919	-3.41814	0.00684693	0.00660094	0.00435922	0.00552229	0.00768336	0.00442161	0.00511883	0.00705144	0.00375156	0.0320639	0.0564731	0.0293763	0.00575068	0.0105418	0.00539137	0.0034259	0.00373795	0.00239004
YGL189C	0	6.563e-306	0.00790858	0.00738351	0.00724519	0.0634331	0.0109887	0.00556971	2.98461	0.566001	-0.372315	-2.4186	-3.35692	0.00944899	0.00809746	0.00617929	0.00753964	0.00820545	0.00640543	0.00785617	0.00819632	0.00568308	0.0527838	0.0852868	0.0522285	0.00984077	0.0135319	0.00959356	0.00621152	0.00540435	0.00509326
YKL060C	0	6.563e-306	0.0508687	0.0477988	0.0387186	0.304587	0.0574163	0.0226273	2.57915	0.263876	-0.771773	-2.31528	-3.35093	0.0607888	0.0663434	0.0254738	0.0548517	0.0574585	0.0310863	0.0408568	0.0472963	0.0280025	0.171116	0.57929	0.163355	0.0483576	0.0796476	0.0442438	0.0265981	0.0206419	0.0206419
YHR174W	0	6.563e-306	0.0231977	0.0246383	0.0191052	0.144694	0.0324267	0.0116633	2.63466	0.394588	-0.70621	-2.24007	-3.34087	0.0296805	0.0273826	0.01253	0.0240061	0.0387024	0.0112064	0.0188728	0.0294573	0.0089854	0.120979	0.198838	0.114265	0.0281031	0.043203	0.025974	0.0142804	0.00987849	0.010831
YML073C	0	6.563e-306	0.00239467	0.00217174	0.00206873	0.0438575	0.00759723	0.00366015	4.12784	1.75124	0.788103	-2.3766	-3.33974	0.00259707	0.00239183	0.00219512	0.00193556	0.00248117	0.0020985	0.00215633	0.00243152	0.00161835	0.0361	0.04982	0.0456525	0.00651359	0.00879842	0.00747967	0.00365712	0.0035192	0.00380414
YHL021C	0	6.563e-306	0.00197096	0.007409	0.00623269	0.0258638	0.0116308	0.0077307	3.63482	0.642165	0.305414	-2.99265	-3.3294	0.000927412	0.000951673	0.00403378	0.00739162	0.00670614	0.00812925	0.00538685	0.00581212	0.00749911	0.0457722	0.00633627	0.0254831	0.0159098	0.00692762	0.012055	0.00892554	0.00713328	0.00713328
YNL209W	0	6.563e-306	0.00630201	0.00736221	0.00682496	0.0210241	0.00448856	0.00219437	1.71902	-0.699041	-1.58498	-2.41806	-3.304	0.00715052	0.00715052	0.004605	0.0069178	0.0108473	0.00432151	0.00660977	0.00965035	0.00421477	0.0175068	0.0254831	0.0200824	0.00457146	0.00454852	0.00434571	0.00244019	0.00187982	0.00226308
YIL148W	0	6.563e-306	0.0044012	0.00496507	0.004771	0.0343094	0.00642421	0.00365333	2.92862	0.363894	-0.374214	-2.56472	-3.30283	0.0047875	0.0044374	0.00397869	0.00406695	0.007272	0.00355627	0.00429089	0.00694311	0.00307901	0.0327276	0.0393579	0.0308425	0.00663241	0.00683363	0.00580659	0.00421563	0.00336942	0.00337494
YJL190C	0	6.563e-306	0.0137508	0.00970642	0.00913201	0.206062	0.0315892	0.0143288	3.89371	1.69007	0.643061	-2.20364	-3.25065	0.0152719	0.01253	0.0134503	0.00901346	0.00916201	0.0109438	0.00879637	0.00879637	0.00980328	0.137158	0.360049	0.120979	0.025974	0.0442438	0.0245497	0.0170482	0.0133168	0.0126213
YGL234W	0	6.563e-306	0.0160541	0.0225801	0.0254145	0.0562428	0.0159821	0.00935952	1.801	-0.495427	-1.42948	-2.29643	-3.23048	0.0164028	0.0158797	0.0158797	0.0282399	0.0261565	0.0133438	0.0266964	0.0271195	0.0224277	0.0607744	0.0541375	0.0538167	0.0161628	0.016864	0.0149194	0.00987849	0.00901743	0.00918264
YBL106C	0	6.563e-306	0.00545299	0.00888198	0.0104317	0.00722329	0.00221448	0.00140594	0.397919	-1.94674	-2.78898	-2.34466	-3.1869	0.00390128	0.00418617	0.00827152	0.00812925	0.00901346	0.00950323	0.00858497	0.00934572	0.0133644	0.00841752	0.00549108	0.00776127	0.00248365	0.00193735	0.00222243	0.00108648	0.00167252	0.00145882
YLR167W	0	6.563e-306	0.00433396	0.00465394	0.00499707	0.0437667	0.00979261	0.00543523	3.30037	1.05394	0.118509	-2.24642	-3.18186	0.00501446	0.00441624	0.00357118	0.00432151	0.00575067	0.00388964	0.00515867	0.00623253	0.00360001	0.0437909	0.0473783	0.0401308	0.0100106	0.0100106	0.0093567	0.00617825	0.00481446	0.00531299
YNL302C	0	6.563e-306	0.00577486	0.0047378	0.00457098	0.0660322	0.0117258	0.00568491	3.48806	1.28584	0.307331	-2.20222	-3.18073	0.00650895	0.00538537	0.00543026	0.00417974	0.00511224	0.00492143	0.00490691	0.00492336	0.00388268	0.0628333	0.0761672	0.059096	0.00994116	0.0148696	0.0103666	0.00574285	0.00592993	0.00538194
YGL123W	0	6.563e-306	0.0114179	0.0108614	0.0104765	0.0580026	0.013163	0.00581458	2.33263	0.274499	-0.836276	-2.05813	-3.1689	0.0134503	0.0112554	0.00954809	0.0112064	0.011827	0.00955085	0.0112266	0.0105209	0.00968198	0.059096	0.0607744	0.0541375	0.0118988	0.015209	0.0123812	0.00645921	0.00505459	0.00592993
YHL048W	0	6.563e-306	0.00394445	0.0124944	0.0131377	0.00696874	0.00423413	0.00246438	0.802335	-1.53442	-2.35854	-2.33676	-3.16088	0.00348804	0.00383997	0.00450533	0.00955085	0.0167037	0.0112287	0.00956576	0.0171882	0.0126592	0.00715606	0.00516324	0.00858691	0.00440483	0.0036087	0.00468885	0.00176432	0.00228416	0.00334466
YEL034W	0	6.563e-306	0.0135895	0.010372	0.00900634	0.10242	0.0160682	0.00752682	2.90286	0.625619	-0.255149	-2.27724	-3.15801	0.0149168	0.0164028	0.00944899	0.010803	0.0124894	0.00782351	0.00906589	0.0113434	0.00660977	0.0675396	0.155551	0.0841704	0.0123812	0.0219542	0.0138693	0.00901743	0.00612135	0.00744169
YJL130C	0	6.563e-306	0.00924928	0.0160864	0.0181645	0.0118706	0.0042763	0.0025126	0.355863	-1.88199	-2.79565	-2.23785	-3.15151	0.0101908	0.0101908	0.0073663	0.0163646	0.0196586	0.012236	0.0187099	0.0196031	0.0161806	0.00993997	0.0132904	0.0123814	0.00434571	0.00419681	0.00428639	0.00256089	0.00234711	0.00262979
YML131W	0	6.563e-306	0.00317038	0.00776834	0.00784758	0.0215405	0.0119544	0.00579343	2.71841	0.614104	-0.430092	-2.1043	-3.1485	0.00281424	0.0027285	0.00396841	0.00657003	0.00672588	0.0100091	0.007308	0.00608362	0.0101511	0.0296426	0.013885	0.021094	0.012872	0.0118988	0.0110924	0.00612135	0.00574285	0.00551608
YAL003W	0	6.563e-306	0.00629806	0.00476154	0.00478551	0.0532148	0.00876585	0.00451722	3.05469	0.864054	-0.0811285	-2.19064	-3.13582	0.00732389	0.00698679	0.00458349	0.00477736	0.00504981	0.00445746	0.0050428	0.00511883	0.0041949	0.0447264	0.0675396	0.0473783	0.00811482	0.0097704	0.00841233	0.00520425	0.00406336	0.00428406
YLR029C	0	6.563e-306	0.00996026	0.0112438	0.0117522	0.0771545	0.020004	0.0102994	2.93835	0.824418	-0.188294	-2.11393	-3.12664	0.0118166	0.00999558	0.00806858	0.0100417	0.0147936	0.00889605	0.0121	0.0137418	0.0094147	0.0774102	0.0841704	0.0698829	0.0202354	0.0229124	0.016864	0.011633	0.00963263	0.00963263
YOL123W	0	6.563e-306	0.00272942	0.00396502	0.00356476	0.0157416	0.00445894	0.00225413	2.47643	0.164637	-0.633978	-2.31179	-3.11041	0.00274911	0.00262227	0.00281688	0.00407181	0.00414933	0.00367392	0.00356533	0.00325445	0.00387449	0.014878	0.017659	0.0146878	0.00438167	0.00478921	0.00420593	0.00225091	0.00237899	0.00213249
YLL045C	0	6.563e-306	0.034318	0.0321405	0.030461	0.231904	0.0473223	0.0238254	2.75217	0.556393	-0.352873	-2.19577	-3.10504	0.0417725	0.0337988	0.0273826	0.0303136	0.0421017	0.0240061	0.0275004	0.0386003	0.0252823	0.14657	0.411983	0.137158	0.043203	0.0604245	0.0383393	0.026034	0.024368	0.0210743
YGL103W	0	6.563e-306	0.00299351	0.00238709	0.00236097	0.0342456	0.0062595	0.00308497	3.46398	1.34712	0.36929	-2.11686	-3.09469	0.00328132	0.0028496	0.0028496	0.00234518	0.0023236	0.00249248	0.00261533	0.00238758	0.00208	0.0330981	0.038897	0.0307417	0.00605682	0.00677344	0.00594824	0.00340017	0.00299127	0.00286348
YFL045C	0	6.563e-306	0.0108919	0.00934737	0.00882523	0.0426545	0.00712894	0.00395199	1.9576	-0.385152	-1.13521	-2.34275	-3.09281	0.0135352	0.0118166	0.00732389	0.0102189	0.0102189	0.00760428	0.00992844	0.00915134	0.0073959	0.0273409	0.059096	0.0415266	0.00508013	0.0093567	0.00694999	0.00404925	0.0037907	0.00401601
YCL059C	0	6.563e-306	0.00391547	0.00424571	0.00460888	0.0271687	0.00613273	0.00363355	2.75722	0.51818	-0.333172	-2.23905	-3.0904	0.00435922	0.00409864	0.00328854	0.00466562	0.00461333	0.00345819	0.00546394	0.00457699	0.00378572	0.024724	0.0311968	0.0255853	0.00694999	0.00539137	0.00605682	0.00336942	0.00393099	0.00360025
YIL053W	0	6.563e-306	0.00609322	0.00604079	0.00575872	0.0265339	0.00577252	0.00286722	2.10078	-0.0642204	-0.976486	-2.165	-3.07726	0.00750516	0.00684693	0.00392757	0.00838026	0.0061201	0.00362199	0.00749911	0.00638728	0.00338976	0.0252352	0.0296426	0.024724	0.00623044	0.00549449	0.00559263	0.00322252	0.00266806	0.00271108
YBL087C	0	6.563e-306	0.0035279	0.00276446	0.00275749	0.0248717	0.00513843	0.00223462	2.77601	0.866132	-0.289216	-1.90988	-3.06523	0.00412658	0.00328854	0.00316858	0.00219756	0.00339401	0.00270181	0.00269102	0.00335117	0.00223028	0.022739	0.0258483	0.0260277	0.00478921	0.00516715	0.00545894	0.00231709	0.00197248	0.00241429
YKL182W	0	6.563e-306	0.0442965	0.0453389	0.0454789	0.0386877	0.0116364	0.00464405	-0.194749	-1.95104	-3.2585	-1.75629	-3.06375	0.0463946	0.0607888	0.0257062	0.0421017	0.0656752	0.0282399	0.0377008	0.0578792	0.0408568	0.0340339	0.0444408	0.0375884	0.0107914	0.0124768	0.0116409	0.00505459	0.00411918	0.00475837
YCR031C	0	6.563e-306	0.00274073	0.00249153	0.00253577	0.0347798	0.00813612	0.00383439	3.60836	1.66024	0.574164	-1.94812	-3.03419	0.00316858	0.0027605	0.00229311	0.00239151	0.00296105	0.00212201	0.00264722	0.00307901	0.00188109	0.032219	0.0378536	0.034267	0.00707353	0.00922002	0.00811482	0.00401601	0.00355616	0.00393099
YOL040C	0	6.563e-306	0.00626155	0.00525507	0.0050341	0.0598009	0.0123425	0.0058385	3.2309	1.2131	0.209194	-2.0178	-3.02171	0.0073663	0.00646684	0.00495151	0.00549204	0.00560755	0.00466562	0.00566844	0.00553982	0.00389404	0.0564731	0.073952	0.0489775	0.0112769	0.0159098	0.00984077	0.00728605	0.00551608	0.00471336
YAL038W	0	6.563e-306	0.186645	0.226188	0.192477	1.15852	0.312441	0.148581	2.63313	0.465848	-0.373175	-2.16728	-3.00631	0.240683	0.18072	0.138531	0.309095	0.26187	0.107598	0.196335	0.24299	0.138107	0.676946	2.33127	0.467343	0.181687	0.532378	0.223257	0.209917	0.170749	0.065076
YPL265W	0	6.563e-306	0.0102126	0.0113625	0.0131433	0.0335421	0.00929319	0.00529332	1.70384	-0.286654	-1.29272	-1.99049	-2.99655	0.0048481	0.00491607	0.0208736	0.00552584	0.0053575	0.0232041	0.00643335	0.00630019	0.0266964	0.0444408	0.0241216	0.0320639	0.00774774	0.011036	0.00909583	0.00493787	0.00565068	0.0052914
YKL210W	0	6.563e-306	0.021264	0.0292931	0.0332319	0.0571768	0.0250276	0.0111113	1.42188	-0.226031	-1.57017	-1.64792	-2.99206	0.0244376	0.0244376	0.0149168	0.0335449	0.0328685	0.021466	0.0331425	0.0377008	0.0288524	0.0538167	0.0628333	0.0548803	0.0219542	0.0311743	0.0219542	0.0126213	0.0103562	0.0103562
YKL211C	0	6.563e-306	0.00365436	0.00655535	0.00715111	0.0180508	0.00764127	0.00429591	2.26705	0.217422	-0.719351	-2.04963	-2.9864	0.00358719	0.00366464	0.00371126	0.00695926	0.00713035	0.00557644	0.00780447	0.00726159	0.00638728	0.019697	0.0161678	0.0182876	0.00922002	0.00568679	0.008017	0.00429591	0.00429591	0.00429591
YJR123W	0	6.563e-306	0.0047311	0.00386952	0.00344509	0.0385025	0.00747479	0.00346737	2.99283	0.928641	0.00898596	-2.06419	-2.98384	0.00532278	0.0047875	0.00408303	0.0041217	0.00381725	0.00366961	0.00388268	0.00345746	0.00299512	0.038897	0.0415266	0.035084	0.00731329	0.00827746	0.00683363	0.00384825	0.00318444	0.00336942
YML028W	0	6.563e-306	0.00683333	0.00535013	0.00492535	0.0463291	0.0107231	0.00414533	2.73972	0.987011	-0.242249	-1.75271	-2.98197	0.00770154	0.00861229	0.00418617	0.0068245	0.00532862	0.00389727	0.00553982	0.00550334	0.00373287	0.04982	0.0447264	0.0444408	0.00952682	0.012872	0.0097704	0.00501831	0.00337494	0.00404273
YLR150W	0	6.563e-306	0.00377576	0.00391481	0.00343829	0.0245293	0.00563609	0.00273219	2.6613	0.512495	-0.319022	-2.1488	-2.98032	0.0044374	0.00439109	0.00249877	0.00449813	0.00410655	0.00313973	0.00404941	0.00378572	0.00247973	0.0182876	0.032219	0.0230814	0.00482094	0.00671536	0.00537197	0.00299127	0.00239004	0.00281527
YML128C	0	6.563e-306	0.00269097	0.0338293	0.0289977	0.00383264	0.00666723	0.00507898	0.491618	-2.32234	-2.48539	-2.81396	-2.97701	0.00205411	0.00185809	0.00416071	0.0270303	0.0372288	0.0372288	0.0211884	0.0266964	0.0391081	0.0045973	0.00332273	0.0035779	0.00750564	0.00580659	0.00668946	0.00592993	0.00449254	0.00481446
YIL078W	0	6.563e-306	0.00518409	0.00523434	0.00529118	0.0195459	0.00501373	0.00243385	1.89034	-0.0606895	-1.08301	-1.95103	-2.97335	0.00625758	0.00577473	0.00351995	0.00630931	0.00557644	0.00381725	0.00623253	0.00584003	0.00380098	0.0190178	0.0203106	0.0193094	0.00537197	0.00446338	0.00520585	0.00244761	0.00226308	0.00259085
YKL212W	0	6.563e-306	0.00883301	0.0106081	0.0107443	0.0280698	0.00865169	0.00425899	1.65463	-0.290435	-1.31075	-1.94507	-2.96538	0.00901476	0.0084695	0.00901476	0.0114472	0.0103352	0.0100417	0.0112413	0.00975023	0.0112413	0.0269244	0.0293763	0.0279087	0.00909583	0.00817605	0.00868319	0.00423788	0.00428406	0.00425503
YEL058W	0	6.563e-306	0.00392133	0.00692458	0.00758392	0.00980655	0.00481954	0.00230391	1.29627	-0.512059	-1.66789	-1.80833	-2.96417	0.00351995	0.00378469	0.00445936	0.00715517	0.00724133	0.00637724	0.00806675	0.0073425	0.0073425	0.00895542	0.00969747	0.0107668	0.00512354	0.00434571	0.00498937	0.00224681	0.00230344	0.00236148
YEL054C	0	6.563e-306	0.0146492	0.0133983	0.0121015	0.117281	0.0254452	0.0123438	2.99069	0.919227	0.0283143	-2.07147	-2.96238	0.0167201	0.0152719	0.0119557	0.0126625	0.0157567	0.0117756	0.0118444	0.0133644	0.0110958	0.0852868	0.171116	0.0954385	0.0207883	0.0353119	0.0202354	0.0133168	0.0120815	0.011633
YHL034C	0	6.563e-306	0.00578401	0.00829954	0.00688869	0.066794	0.0210782	0.0101835	3.50234	1.33204	0.555853	-2.17031	-2.94649	0.00698679	0.00650895	0.00385628	0.00973034	0.00889605	0.00627221	0.00772354	0.00771605	0.00522647	0.0548803	0.0826686	0.0628333	0.015209	0.0303558	0.0176698	0.0103562	0.010831	0.00936318
YCL030C	0	6.563e-306	0.00884512	0.0229074	0.025795	0.0244826	0.0107487	0.00918775	1.45632	-1.08312	-1.47719	-2.53944	-2.93352	0.00883874	0.00806858	0.00962804	0.0293398	0.026893	0.0124894	0.0294573	0.0298661	0.0180616	0.0221848	0.0260277	0.0252352	0.0116164	0.00959356	0.011036	0.00918264	0.00936318	0.00901743
YKL056C	0	6.563e-306	0.00403565	0.00374636	0.00328405	0.0406135	0.00805744	0.00425963	3.29279	1.0805	0.363472	-2.21229	-2.92932	0.00476475	0.00448608	0.00285614	0.00430456	0.00397346	0.00296105	0.00375156	0.00372677	0.00237384	0.034267	0.0489775	0.038596	0.00740442	0.00909583	0.00767207	0.00428406	0.00435229	0.00414254
YOL039W	0	6.563e-306	0.00309114	0.00241711	0.00231325	0.0401826	0.00914246	0.00390168	3.64935	1.86784	0.724706	-1.78151	-2.92464	0.00353314	0.00299491	0.00274536	0.00232738	0.00249792	0.00242602	0.00257924	0.00248763	0.00187288	0.0378536	0.0457722	0.036922	0.00849769	0.0116164	0.00731329	0.00451354	0.00355192	0.00363957
YBL027W	0	6.563e-306	0.00369501	0.0029755	0.00280166	0.0325451	0.00612361	0.00319011	3.09769	1.012	0.180037	-2.08569	-2.91766	0.00421311	0.00371126	0.00316066	0.00269397	0.00344583	0.00278671	0.00300476	0.0032165	0.00218374	0.0266237	0.0398147	0.0311968	0.00541323	0.00694999	0.0060076	0.0032719	0.00316469	0.00313374
YKL180W	0	6.563e-306	0.0047931	0.00415919	0.00388444	0.0479663	0.00869733	0.0050823	3.29068	1.04285	0.377478	-2.24783	-2.91321	0.00554928	0.00471846	0.00411157	0.00413502	0.00463001	0.00371253	0.00394334	0.00444706	0.00326291	0.0522285	0.0538167	0.0378536	0.00868319	0.0100607	0.00734809	0.00569604	0.00531299	0.00423788
YOL139C	0	6.563e-306	0.00565935	0.0049858	0.00497933	0.044058	0.00918925	0.00505435	2.93416	0.866415	0.0210652	-2.06774	-2.91309	0.0065584	0.00602857	0.00439109	0.00547388	0.00543648	0.00404705	0.00560007	0.00510432	0.00423361	0.0401308	0.0522285	0.0398147	0.00941065	0.00952682	0.00863029	0.00538194	0.00471336	0.00506774
YOL109W	0	6.563e-306	0.00404353	0.00291967	0.00303846	0.0709184	0.0121101	0.0070758	4.09243	2.00814	1.18771	-2.08429	-2.90472	0.00491607	0.00427954	0.00293498	0.00275166	0.00293736	0.00306997	0.00320157	0.00318954	0.00272426	0.0712382	0.0807425	0.0607744	0.0130715	0.0130715	0.0101875	0.0085278	0.00700356	0.00569604
YCL037C	0	6.563e-306	0.00414525	0.00437625	0.00480519	0.0210139	0.00588228	0.00315803	2.30862	0.416716	-0.587217	-1.8919	-2.89583	0.00407159	0.00359942	0.00476475	0.00397346	0.00430456	0.00485072	0.00463272	0.00448209	0.00530076	0.0193094	0.0234217	0.0203106	0.00580659	0.00575068	0.00608956	0.00313374	0.00322252	0.00311784
YHR010W	0	6.563e-306	0.003609	0.00267431	0.00280515	0.0367713	0.00702563	0.00377519	3.30611	1.35429	0.413074	-1.95182	-2.89304	0.00418617	0.00351995	0.00312087	0.00248457	0.00278671	0.00275166	0.00301956	0.00306632	0.00232957	0.0393579	0.036922	0.0340339	0.00767207	0.00668946	0.00671536	0.00453482	0.00311784	0.00367292
YHR019C	0	6.563e-306	0.00517476	0.00667663	0.00654686	0.0216137	0.00678936	0.00357945	2.03711	0.0237306	-0.849541	-2.01338	-2.88665	0.00582212	0.00563058	0.00407159	0.00760428	0.00739162	0.00503398	0.00752508	0.00740983	0.00470566	0.0206946	0.022739	0.0214076	0.00691059	0.00638397	0.00707353	0.00360025	0.00340017	0.00373795
YLR249W	0	6.563e-306	0.0196919	0.0199676	0.0191348	0.0341453	0.00947162	0.0044289	0.790351	-1.06639	-2.08142	-1.85674	-2.87177	0.0227464	0.0212691	0.0150603	0.0232041	0.0232041	0.0134947	0.0207344	0.0217813	0.0148888	0.0307417	0.038596	0.0330981	0.00959356	0.00941065	0.00941065	0.00435229	0.00439958	0.00453482
YML123C	0	6.563e-306	0.104299	0.109772	0.105321	0.127527	0.0364756	0.0175513	0.289772	-1.58632	-2.57689	-1.87609	-2.86667	0.0837949	0.0837949	0.145307	0.107598	0.120291	0.101425	0.0681934	0.0623508	0.185419	0.114265	0.163355	0.104961	0.0271348	0.0533702	0.0289218	0.0176778	0.0201029	0.0148732
YAL005C	0	6.563e-306	0.00971954	0.00980739	0.0098332	0.0410136	0.011896	0.00558517	2.06356	0.275445	-0.802795	-1.78811	-2.86635	0.0120755	0.0122004	0.00488272	0.0109438	0.0112064	0.007272	0.00980328	0.0126592	0.00703718	0.0288028	0.0548803	0.0393579	0.0105418	0.0138693	0.0112769	0.00601158	0.00509326	0.00565068
YLL018C	0	6.563e-306	0.0053628	0.00790444	0.00800006	0.0273926	0.0107954	0.00548567	2.32692	0.443854	-0.534531	-1.88307	-2.86145	0.00594506	0.00565728	0.00448608	0.00916201	0.00850079	0.00605052	0.0094147	0.0089854	0.00560007	0.0313417	0.0241587	0.0266774	0.0114073	0.0101875	0.0107914	0.00565068	0.00560209	0.00520425
YNL327W	0	6.563e-306	0.0286187	0.02351	0.0194603	0.036018	0.00608314	0.00327325	0.330511	-1.9294	-2.52835	-2.25991	-2.85886	0.0212691	0.0181925	0.0463946	0.0169941	0.0191566	0.0343792	0.0130477	0.0128641	0.0324692	0.0509211	0.0244052	0.0327276	0.00632588	0.00617285	0.00575068	0.0037907	0.00270451	0.00332455
YOR063W	0	6.563e-306	0.0140173	0.0134202	0.0129646	0.0395141	0.00911241	0.00495036	1.48718	-0.552427	-1.36756	-2.0396	-2.85473	0.0158797	0.0149168	0.0112554	0.0154677	0.0142888	0.0105041	0.0152292	0.0125322	0.0111325	0.0375884	0.0420567	0.038897	0.00817605	0.00994116	0.00922002	0.00481446	0.00501831	0.00501831
YHR064C	0	6.563e-306	0.00492174	0.00512971	0.00517797	0.0148285	0.00363121	0.00205093	1.56784	-0.484783	-1.28678	-2.05262	-2.85462	0.00598158	0.00553596	0.00324766	0.0064418	0.00547388	0.00347345	0.00615004	0.00569001	0.00369386	0.0125835	0.016576	0.015326	0.00347022	0.00382946	0.00359396	0.00214161	0.00190065	0.00211053
YNL178W	0	6.563e-306	0.00986709	0.00685118	0.00687991	0.0897507	0.0177069	0.00872666	3.1696	1.35447	0.337759	-1.81513	-2.83184	0.0119557	0.00954809	0.00809746	0.00674857	0.00707909	0.00672588	0.00795453	0.00633179	0.00635341	0.0919826	0.0919826	0.0852868	0.0176698	0.0192879	0.0161628	0.00963263	0.00801956	0.0085278
YGL202W	0	6.563e-306	0.00421506	0.00827956	0.00797067	0.013893	0.00638843	0.00355903	1.69244	-0.36796	-1.13675	-2.0604	-2.82919	0.00454622	0.00480509	0.00329387	0.00950323	0.0090389	0.00629654	0.0089575	0.0094147	0.00553982	0.0130103	0.0149823	0.0136866	0.00594824	0.00707353	0.00614351	0.00348387	0.00365712	0.00353609
YDR050C	0	6.563e-306	0.00625775	0.00547825	0.00497716	0.0371772	0.0100535	0.00407784	2.54778	0.86166	-0.279992	-1.68612	-2.82777	0.00802827	0.00672071	0.00402426	0.00672588	0.00565009	0.00405879	0.00618394	0.00524828	0.00349927	0.038596	0.0375884	0.0353471	0.0093567	0.0112769	0.00952682	0.00475837	0.0034259	0.00404925
YGL147C	0	6.563e-306	0.00458034	0.00340295	0.00310198	0.0452986	0.00821849	0.00427171	3.2722	1.24279	0.446728	-2.02941	-2.82547	0.00528105	0.00470179	0.00375819	0.00306997	0.00407181	0.00306708	0.00313702	0.00380098	0.00236794	0.0473783	0.0437909	0.0447264	0.00863029	0.00774774	0.00827746	0.0046359	0.00370566	0.00447356
YFL038C	0	6.563e-306	0.00424277	0.00613423	0.0065766	0.0311677	0.011897	0.00668249	2.84203	0.942077	0.0226318	-1.89995	-2.8194	0.00511246	0.00435922	0.00325663	0.00666796	0.00637724	0.0053575	0.00740983	0.00657388	0.00574607	0.029078	0.0353471	0.029078	0.0105951	0.0145008	0.0105951	0.00700356	0.00683238	0.00621152
YCL057W	0	6.563e-306	0.00808193	0.0156167	0.0171913	0.0128238	0.00646686	0.00376398	0.658171	-1.25635	-2.15585	-1.91453	-2.81402	0.00930549	0.00870073	0.00623957	0.0157567	0.0181162	0.0129771	0.016879	0.0176618	0.0170332	0.0105843	0.0145968	0.0132904	0.00589462	0.00699239	0.00651359	0.00363957	0.00380414	0.00384825
YLR075W	0	6.563e-306	0.0134461	0.0118843	0.0114711	0.104584	0.0247532	0.0126232	2.94816	1.05098	0.136693	-1.89717	-2.81146	0.0144063	0.0141947	0.0117373	0.0129771	0.0112287	0.0114472	0.0126592	0.0105966	0.0111576	0.109902	0.114265	0.0895844	0.0245497	0.0289218	0.0207883	0.0148732	0.011633	0.0113633
YGL245W	0	6.563e-306	0.0308839	0.0335895	0.0314941	0.0879322	0.0284832	0.0128487	1.50588	-0.236972	-1.28548	-1.74285	-2.79136	0.0367983	0.0323884	0.023465	0.0393091	0.0393091	0.0221503	0.0347694	0.0347694	0.0249436	0.0761672	0.104961	0.0826686	0.0254593	0.0370778	0.0229124	0.0138431	0.0126213	0.0120815
YPL106C	0	6.563e-306	0.00746978	0.00806019	0.00804398	0.0170992	0.00462221	0.00255695	1.1818	-0.786464	-1.60836	-1.96826	-2.79016	0.00913288	0.00901476	0.0042617	0.0100091	0.00864564	0.00552584	0.00965035	0.00910402	0.00537757	0.0157259	0.0187696	0.0168022	0.00474902	0.00465421	0.00446338	0.0025014	0.0025014	0.00266806
YOL127W	0	6.563e-306	0.00818335	0.00637991	0.00643263	0.0803155	0.0176204	0.00912224	3.27593	1.44843	0.496113	-1.8275	-2.77982	0.00974845	0.00790666	0.00689494	0.00616244	0.00630931	0.00666796	0.00697907	0.00640342	0.00591539	0.0895844	0.0774102	0.073952	0.016864	0.0207883	0.015209	0.010831	0.00826788	0.00826788
YLL050C	0	6.563e-306	0.00352239	0.00395776	0.00404014	0.041837	0.0133722	0.00686671	3.52564	1.72606	0.747857	-1.79958	-2.77778	0.00448608	0.00375819	0.00232289	0.00410655	0.00423034	0.00353639	0.00416415	0.00466901	0.00328725	0.0489775	0.0401308	0.0364028	0.012055	0.0161628	0.0118988	0.00801956	0.00645921	0.00612135
YDL185W	0	6.563e-306	0.0159562	0.021595	0.0214698	0.0340149	0.0150351	0.00658207	1.08628	-0.518865	-1.68754	-1.60515	-2.77382	0.0181925	0.0176004	0.0120755	0.0246586	0.0246586	0.0154677	0.0232357	0.0224637	0.0187099	0.035084	0.0333429	0.0336177	0.0145008	0.0170725	0.0135319	0.00683238	0.00621152	0.0067023
YAL035W	0	6.563e-306	0.008751	0.00994683	0.0099886	0.0135246	0.00373484	0.00217002	0.621115	-1.38466	-2.14172	-2.00578	-2.76283	0.00954809	0.00913288	0.00757202	0.011051	0.010803	0.00798647	0.0111325	0.00968198	0.00915134	0.0139563	0.0121733	0.0144443	0.00400531	0.00333812	0.00386108	0.00184486	0.00241429	0.00225091
YDL126C	0	6.563e-306	0.00396684	0.00705381	0.00690169	0.0142398	0.00708159	0.0035179	1.81275	0.00557678	-0.948543	-1.80717	-2.76129	0.00450533	0.0048481	0.00254711	0.00798647	0.00776884	0.00540611	0.00771605	0.00752508	0.00546394	0.0134811	0.0145052	0.0147329	0.00668946	0.00734809	0.00720723	0.00355192	0.00334466	0.00365712
YLR340W	0	6.563e-306	0.00484747	0.00417644	0.00391474	0.0347096	0.00930599	0.00406102	2.80951	1.13334	0.0513684	-1.67617	-2.75814	0.00543026	0.00516485	0.00394729	0.00464371	0.00454863	0.00333698	0.00421477	0.00450988	0.00301956	0.0353471	0.034267	0.0345146	0.0101875	0.00841233	0.00931811	0.00414254	0.00382488	0.00421563
YML063W	0	6.563e-306	0.0147673	0.0116819	0.010948	0.0993037	0.020039	0.0108684	2.73943	0.772365	-0.0104115	-1.96707	-2.74984	0.0176004	0.0150603	0.0116412	0.0106507	0.0133438	0.011051	0.0123501	0.0102469	0.0102469	0.0807425	0.139758	0.0774102	0.0170725	0.0271348	0.0159098	0.0113633	0.0113633	0.00987849
YCR012W	0	6.563e-306	0.0764985	0.0703539	0.0524653	0.589253	0.142976	0.0602591	2.9434	1.02182	0.199389	-1.92158	-2.74401	0.0903021	0.097421	0.0417725	0.101425	0.0731842	0.0364523	0.0569002	0.0618952	0.0386003	0.337153	1.16694	0.26367	0.0835275	0.273476	0.0719264	0.117071	0.0335692	0.0301371
YFL037W	0	6.563e-306	0.00862386	0.0117589	0.0109394	0.0273941	0.0104251	0.00511329	1.65373	-0.171815	-1.07935	-1.82554	-2.73308	0.0103484	0.00974845	0.00577473	0.0142888	0.012236	0.00875199	0.0128641	0.0111576	0.00879637	0.0212237	0.0336177	0.0273409	0.00883341	0.0123812	0.0100607	0.00509326	0.00493787	0.00530872
YOL120C	0	6.563e-306	0.00916032	0.00753028	0.00689391	0.0411413	0.00862631	0.004589	2.15244	0.193142	-0.57471	-1.95929	-2.72715	0.010614	0.00883874	0.00802827	0.0074795	0.00853735	0.00657397	0.00703718	0.00795453	0.00569001	0.0364028	0.0509211	0.0361	0.00683363	0.0116409	0.00740442	0.00506774	0.0046359	0.00406336
YML126C	0	6.563e-306	0.0292088	0.0310785	0.0307338	0.117898	0.0346328	0.0186658	2.00859	0.155649	-0.715779	-1.85294	-2.72437	0.0351995	0.0296805	0.0227464	0.0310863	0.0352561	0.026893	0.0298661	0.0324692	0.0298661	0.0954385	0.166274	0.0919826	0.0289218	0.0483576	0.026619	0.0206419	0.0176778	0.0176778
YEL046C	0	6.563e-306	0.00837626	0.00952934	0.010028	0.0335732	0.0126556	0.00597464	1.98744	0.404852	-0.735494	-1.58259	-2.72294	0.00757202	0.00767364	0.00988313	0.00991805	0.00845105	0.0102189	0.0101511	0.00870619	0.0112266	0.0333429	0.0340339	0.0333429	0.0140825	0.0114073	0.0124768	0.00604964	0.00569604	0.00617825
YCL050C	0	6.563e-306	0.00495028	0.00440715	0.00412104	0.0436567	0.0107596	0.00545486	3.1098	1.26479	0.394445	-1.84501	-2.71535	0.00565728	0.00554928	0.0036443	0.00490021	0.0041217	0.00419952	0.00402762	0.00468484	0.00365065	0.0415266	0.0456525	0.0437909	0.00968212	0.012055	0.0105418	0.00531299	0.00530872	0.00574285
YFL039C	0	6.563e-306	0.0235222	0.0295973	0.0271891	0.0881989	0.0345719	0.0154901	1.90132	0.223288	-0.806869	-1.67803	-2.70819	0.0295885	0.0257062	0.0152719	0.0352561	0.0343792	0.0191566	0.0288524	0.0288524	0.0238625	0.073952	0.109902	0.0807425	0.026619	0.0499618	0.0271348	0.0163957	0.0157941	0.0142804
YLR044C	0	6.563e-306	0.103501	0.104217	0.0898781	0.50486	0.139034	0.0672678	2.28491	0.41543	-0.417404	-1.86948	-2.70231	0.149307	0.112143	0.0490521	0.130164	0.130164	0.0523219	0.0768021	0.109567	0.0832653	0.232136	1.05031	0.232136	0.0937136	0.253824	0.0695643	0.119067	0.0491668	0.0335692
YLL039C	0	6.563e-306	0.00202599	0.0089076	0.0108573	0.0181573	0.0208119	0.014318	3.08981	1.21321	0.395322	-1.8766	-2.69448	0.00170106	0.00194724	0.00242969	0.00868103	0.00838026	0.00966152	0.00934572	0.010694	0.0125322	0.0217445	0.0141322	0.0185951	0.0229124	0.0202354	0.0192879	0.0157941	0.0138431	0.0133168
YGR192C	0	6.563e-306	0.0168901	0.01943	0.0165448	0.0664321	0.0214879	0.00997754	1.96804	0.144383	-0.722748	-1.82365	-2.69078	0.0208736	0.0196059	0.0101908	0.020132	0.0282399	0.00991805	0.0166689	0.0241212	0.00884422	0.0698829	0.0698829	0.0595306	0.0192879	0.0281031	0.0170725	0.0120815	0.00892554	0.00892554
YJL159W	0	6.563e-306	0.0135982	0.0335122	0.0336796	0.0517563	0.0356781	0.0198318	1.91891	0.0900397	-0.760466	-1.82887	-2.67938	0.0101363	0.0110525	0.0196059	0.0343792	0.0389241	0.0272333	0.0280025	0.0408568	0.0321795	0.0826686	0.0216793	0.0509211	0.0383393	0.0383393	0.0303558	0.0220252	0.0210743	0.0163957
YBL076C	0	6.563e-306	0.0213581	0.0211745	0.0227907	0.0320155	0.00980832	0.00533765	0.581284	-1.10079	-2.06949	-1.68207	-2.65078	0.0254738	0.0218804	0.0167201	0.023678	0.0240061	0.0158392	0.0245953	0.0245953	0.0191815	0.028302	0.0364028	0.0313417	0.0100607	0.00968212	0.00968212	0.00540435	0.00520425	0.00540435
YBR011C	0	6.563e-306	0.00475343	0.00466863	0.00444902	0.0236398	0.00681107	0.0034749	2.2853	0.533381	-0.345857	-1.75192	-2.63116	0.00577473	0.00543026	0.0030553	0.00585302	0.00485072	0.00330216	0.00530076	0.00480055	0.00324575	0.0240106	0.024724	0.0221848	0.00659356	0.00720723	0.00663241	0.00382488	0.00308062	0.0035192
YKL216W	0	6.563e-306	0.00454914	0.00403269	0.00448671	0.0229979	0.00565105	0.00362366	2.30757	0.474702	-0.299223	-1.83286	-2.60679	0.00468393	0.0042617	0.00470179	0.00404705	0.00368998	0.00436103	0.00450988	0.0043326	0.00461764	0.0255853	0.0221848	0.0212237	0.00723913	0.00402722	0.00568679	0.00370566	0.00366741	0.0034979
YNL322C	0	6.563e-306	0.00494743	0.00726831	0.00751284	0.012546	0.00513429	0.00304219	1.32149	-0.491678	-1.27106	-1.81317	-2.59255	0.00480139	0.00465552	0.00538537	0.00782351	0.00721647	0.00676496	0.00762959	0.00749911	0.00740983	0.0163389	0.00856763	0.0127316	0.0047098	0.00534654	0.00534654	0.00334466	0.00259748	0.00318444
YGL206C	0	6.563e-306	0.010387	0.0147022	0.0147651	0.0156829	0.00711722	0.00360125	0.58879	-1.03416	-1.99975	-1.62295	-2.58854	0.0122004	0.0103484	0.00861229	0.0156708	0.0156708	0.012765	0.0148888	0.0152292	0.0141773	0.0147329	0.0166576	0.015658	0.00675197	0.00767207	0.00692762	0.00353609	0.00360025	0.00366741
YLR058C	0	6.563e-306	0.00488829	0.00663364	0.00607885	0.0279702	0.00836489	0.00566706	2.48747	0.329193	-0.0991555	-2.15827	-2.58662	0.00403378	0.0036443	0.00698679	0.00889605	0.00640543	0.00459943	0.00640342	0.00568308	0.00615004	0.0345146	0.021094	0.028302	0.0103666	0.00623044	0.00849769	0.00530872	0.00584623	0.00584623
YPL240C	0	6.563e-306	0.00657509	0.00835751	0.0110031	0.0163482	0.00736005	0.00447556	1.2984	-0.180573	-1.27508	-1.47897	-2.57347	0.0084695	0.00827152	0.00298424	0.00776884	0.00876633	0.00853735	0.0102469	0.0141773	0.00858497	0.011298	0.0218979	0.0158487	0.0060076	0.00883341	0.00723913	0.00439958	0.00451354	0.00451354
YAL012W	0	6.563e-306	0.0048746	0.00582281	0.00555239	0.0263745	0.00903383	0.00497809	2.40704	0.623156	-0.153975	-1.78389	-2.56102	0.00548986	0.00598158	0.00315237	0.00724133	0.00657397	0.00365312	0.00608362	0.00664511	0.00392845	0.0234217	0.029078	0.0266237	0.0097704	0.00849769	0.00883341	0.0052914	0.00458828	0.00505459
YJL217W	0	6.563e-306	0.00577033	0.00623003	0.007068	0.0343595	0.0115628	0.00713578	2.54914	0.879457	0.013538	-1.66968	-2.5356	0.00767364	0.00589337	0.00374399	0.00653558	0.0058163	0.00633822	0.0073959	0.0073959	0.00641221	0.0420567	0.0288028	0.032219	0.0124768	0.0105951	0.0116164	0.00713328	0.00744169	0.00683238
YPL231W	0	6.563e-306	0.02558	0.0343573	0.0335763	0.0246057	0.0104898	0.00550004	-0.0557546	-1.70016	-2.58375	-1.64441	-2.52799	0.0306069	0.0285328	0.0176004	0.0372288	0.0491393	0.0167037	0.0324692	0.0391081	0.0291516	0.0218979	0.0279087	0.0240106	0.0110924	0.0103666	0.0100106	0.00551608	0.00538194	0.00560209
YPL131W	0	6.563e-306	0.0129831	0.0113455	0.00960569	0.0480695	0.0117094	0.00627511	1.87874	0.0450706	-0.604763	-1.83367	-2.4835	0.0141947	0.0144063	0.0103484	0.0134947	0.0117756	0.00876633	0.0111576	0.00980328	0.00785617	0.0456525	0.0527838	0.0457722	0.011036	0.0126849	0.0114073	0.0066355	0.00617825	0.00601158
YCL040W	0	6.563e-306	0.00640432	0.0350149	0.0287635	0.0232178	0.0438203	0.0184258	1.83863	0.32263	-0.639128	-1.516	-2.47776	0.00585741	0.00623957	0.00711599	0.0387024	0.0310863	0.0352561	0.0252823	0.0262386	0.0347694	0.0279087	0.0173396	0.0244052	0.0370778	0.0573052	0.0370778	0.0201029	0.0181262	0.0170482
YCL043C	0	6.563e-306	0.021115	0.029967	0.0309408	0.0124449	0.00510431	0.00325197	-0.757008	-2.52563	-3.20309	-1.76862	-2.44608	0.023465	0.0254738	0.0144063	0.0328685	0.0364523	0.0205803	0.0321795	0.0331425	0.0275004	0.0121135	0.0125665	0.0126546	0.00479958	0.00541323	0.00510011	0.00345128	0.00290446	0.00340017
YLL026W	0	6.563e-306	0.00736708	0.023936	0.0246831	0.0136436	0.0142868	0.00831129	0.878299	-0.739605	-1.55659	-1.6179	-2.43489	0.00809746	0.00920241	0.00480139	0.0267203	0.0250863	0.0200012	0.0224277	0.0275004	0.0241212	0.013885	0.0136866	0.0133591	0.0148696	0.0149194	0.0130715	0.00936318	0.00778534	0.00778534
YML125C	0	6.563e-306	0.0097609	0.0113386	0.011342	0.012822	0.00398544	0.00266328	0.38931	-1.48061	-2.04165	-1.86993	-2.43096	0.0116412	0.0101363	0.00750516	0.014739	0.0115934	0.00768336	0.0133644	0.0110958	0.00956576	0.00895929	0.0169231	0.0125835	0.00353489	0.00438167	0.00403977	0.00256747	0.0026165	0.00280586
YML130C	0	6.563e-306	0.0108165	0.0150001	0.0194844	0.00938649	0.00349852	0.00307308	-0.202148	-2.06273	-2.61782	-1.86058	-2.41568	0.01253	0.010614	0.00930549	0.0147936	0.0154677	0.014739	0.0176618	0.0211884	0.0196031	0.00951869	0.0091221	0.00951869	0.00316616	0.00366748	0.00366193	0.00311784	0.00332455	0.00277685
YHL033C	0	6.563e-306	0.0293592	0.022151	0.0197656	0.202588	0.0597312	0.026499	2.7816	1.42618	0.42072	-1.35542	-2.36088	0.0285328	0.0227464	0.0367983	0.0181162	0.023678	0.0246586	0.0171882	0.0188728	0.0232357	0.226107	0.226107	0.155551	0.0573052	0.0719264	0.0499618	0.0314379	0.026034	0.0220252
YLR109W	0	6.563e-306	0.00588538	0.00396095	0.00374441	0.054496	0.0146912	0.00684547	3.18481	1.85949	0.849824	-1.32532	-2.33498	0.00711599	0.00750516	0.00303501	0.00442161	0.00347345	0.00398779	0.00386738	0.00392845	0.0034374	0.0541375	0.0595306	0.04982	0.0135319	0.0176698	0.012872	0.00744169	0.0066355	0.00645921
YBL105C	0	6.563e-306	0.00863931	0.0146103	0.017467	0.00908554	0.00453028	0.00354272	0.0716787	-1.6632	-2.26324	-1.73488	-2.33492	0.00806858	0.0072354	0.010614	0.0138699	0.0158392	0.0141216	0.0144391	0.0161806	0.0217813	0.00909041	0.00908311	0.00908311	0.00465421	0.00420593	0.00473069	0.00303351	0.00404273	0.00355192
YGL253W	0	6.563e-306	0.0997708	0.0930583	0.0707682	0.242727	0.0885824	0.0344869	1.28162	-0.071019	-1.03447	-1.35263	-2.31608	0.145307	0.109075	0.0449301	0.120291	0.101425	0.0574585	0.0721391	0.0832653	0.0569002	0.130419	0.467343	0.130419	0.051691	0.162365	0.051691	0.0491668	0.0276956	0.0265981
YEL071W	0	6.563e-306	0.0533782	0.0575598	0.0917892	0.316253	0.2057	0.112994	2.56404	1.83523	0.299499	-0.728813	-2.26454	0.0395413	0.0367983	0.0837949	0.0393842	0.0393842	0.093911	0.039912	0.0569002	0.178555	0.467343	0.232136	0.249278	0.162365	0.29237	0.162365	0.170749	0.119067	0.0491668
YEL060C	0	6.563e-306	0.00540558	0.0264478	0.0340239	0.0173143	0.0287435	0.0224328	1.65757	0.119564	-0.598304	-1.53801	-2.25588	0.00465552	0.00509437	0.00646684	0.0261565	0.0270303	0.0261565	0.0271195	0.0321795	0.0427726	0.0258483	0.00790477	0.0181899	0.0353119	0.0254593	0.0254593	0.0235977	0.0235977	0.0201029
YBL099W	0	6.563e-306	0.0130394	0.0239927	0.0251011	0.0169082	0.012763	0.00745248	0.371807	-0.904277	-1.73568	-1.27608	-2.10748	0.0150603	0.0130055	0.0110525	0.0250863	0.0272333	0.0196586	0.0241212	0.0249436	0.0262386	0.017659	0.0157259	0.0173396	0.0116409	0.0140825	0.0125657	0.00778534	0.00728605	0.00728605
YCR005C	0	6.563e-306	0.0121724	0.0118752	0.0138752	0.0682314	0.0376767	0.0193684	2.47512	1.65573	0.477661	-0.819387	-1.99746	0.00212759	0.00200123	0.0323884	0.00290343	0.00338236	0.0293398	0.00431895	0.00416415	0.0331425	0.104961	0.0284949	0.0712382	0.0510991	0.026619	0.0353119	0.0210743	0.0185155	0.0185155
YCL064C	0	6.563e-306	0.0230065	0.0140759	0.0154397	0.235153	0.0688391	0.0545427	3.34667	2.28019	1.81268	-1.06648	-1.53398	0.0170999	0.0167201	0.0351995	0.0133438	0.00875199	0.020132	0.0113434	0.00785617	0.0271195	0.360049	0.14657	0.198838	0.0796476	0.0695643	0.0573052	0.104495	0.0314379	0.0276956
YBL091C	7.7266e-306	5.0702e-302	0.00266981	0.00361511	0.00358719	0.013879	0.00384905	0.00201773	2.32672	0.0876242	-0.793988	-2.23909	-3.12071	0.0027285	0.00293498	0.00234594	0.00414264	0.00372548	0.00297722	0.0040145	0.00373287	0.00301419	0.0118319	0.0158487	0.0139563	0.00357246	0.00400531	0.00396939	0.00201367	0.00192489	0.00211465
YER043C	5.82505e-303	3.82181e-299	0.00507662	0.00533093	0.00467306	0.0156242	0.0040537	0.00191133	1.59901	-0.385105	-1.23816	-1.98411	-2.83716	0.00617929	0.00609482	0.00295575	0.00633822	0.00627221	0.00338236	0.00551891	0.0050428	0.00345746	0.0131986	0.0181899	0.015484	0.00402722	0.00415374	0.00398012	0.00212255	0.00164884	0.00196261
YML106W	6.1917e-303	4.06176e-299	0.00357066	0.0044679	0.00454915	0.0108073	0.00233806	0.00134083	1.56576	-0.900074	-1.67577	-2.46583	-3.24153	0.00404933	0.00391353	0.00274911	0.00500218	0.00471334	0.00368817	0.00477151	0.00496561	0.00391033	0.00676585	0.0150719	0.0105843	0.00147694	0.0033883	0.00214893	0.00128045	0.00145882	0.00128321
YML124C	4.40213e-300	2.88735e-296	0.00503663	0.00644009	0.00643882	0.013017	0.00487979	0.0026344	1.34898	-0.391789	-1.25143	-1.74077	-2.60041	0.00563058	0.00528105	0.00419825	0.007272	0.0066118	0.00543648	0.00726159	0.00641221	0.00564265	0.0130282	0.0130759	0.0129468	0.00504124	0.00488831	0.0047098	0.00259085	0.00262979	0.00268257
YIL133C	7.22489e-299	4.73808e-295	0.00421204	0.00319536	0.00304979	0.0299784	0.00653239	0.00336604	2.79631	1.00451	0.137163	-1.7918	-2.65915	0.00488272	0.00412658	0.00362682	0.00318635	0.00323004	0.00316971	0.00327937	0.00311427	0.00275574	0.0293763	0.0320639	0.0284949	0.00648238	0.00663241	0.00648238	0.00337494	0.0032719	0.00345128
YHR020W	9.49606e-297	6.22657e-293	0.00509506	0.0063301	0.00644635	0.0109546	0.0033753	0.00186376	1.08637	-0.883738	-1.7264	-1.97011	-2.81277	0.00538537	0.00521587	0.00468393	0.00676496	0.00717552	0.00504981	0.0073425	0.00708964	0.00490691	0.00973725	0.0115139	0.0116127	0.00368075	0.00303742	0.00340772	0.00197248	0.00167719	0.00194161
YPL262W	6.88221e-293	4.51198e-289	0.00555607	0.00816574	0.00797544	0.0134062	0.00672782	0.00365384	1.25267	-0.274955	-1.1009	-1.52762	-2.35356	0.00623957	0.00571017	0.00471846	0.00966152	0.00787645	0.00695926	0.00863339	0.00838331	0.00690962	0.0143792	0.0114604	0.0143792	0.00692762	0.00648238	0.00677344	0.00367292	0.0034979	0.0037907
YIL142W	9.68083e-293	6.34578e-289	0.00368388	0.00431808	0.00441207	0.0158872	0.00532963	0.00280378	2.07292	0.29617	-0.632179	-1.77675	-2.7051	0.00392757	0.00385628	0.0032678	0.00485545	0.00432151	0.00377727	0.00478916	0.00437091	0.00407613	0.0158487	0.0152368	0.016576	0.00608956	0.00440483	0.00549449	0.00268257	0.00281527	0.00291349
YEL027W	6.05218e-292	3.9666e-288	0.005285	0.00541184	0.00528401	0.0163842	0.00483278	0.0026548	1.61031	-0.159494	-0.96142	-1.7698	-2.57173	0.00609482	0.00532278	0.0044374	0.00566805	0.00540611	0.00516136	0.00584003	0.00543502	0.00457699	0.0142074	0.0182876	0.0166576	0.00381877	0.00614351	0.00453606	0.00254206	0.00280586	0.0026165
YGL238W	4.17678e-291	2.73704e-287	0.00536172	0.00722903	0.00836035	0.00930705	0.00357913	0.00218414	0.78208	-0.990195	-1.87949	-1.77228	-2.66157	0.00518895	0.00480139	0.00609482	0.00565009	0.00619017	0.00984685	0.00638163	0.00735607	0.0113434	0.00843747	0.00993997	0.00954372	0.00388497	0.00321311	0.00363932	0.00205214	0.00224681	0.00225347
YEL051W	9.97436e-291	6.5352e-287	0.00311072	0.0035301	0.00350554	0.0214825	0.00631312	0.00360533	2.74093	0.817432	0.0391621	-1.9235	-2.70177	0.0038164	0.00313512	0.00238064	0.00368817	0.00377727	0.00312486	0.00414956	0.00325112	0.00311593	0.0195154	0.0252352	0.019697	0.00492993	0.00811482	0.00589462	0.0033062	0.00423788	0.0032719
YIL162W	1.09743e-290	7.18929e-287	0.00269295	0.00885419	0.00719892	0.00582711	0.0024434	0.00160509	1.07987	-1.80737	-2.0844	-2.88723	-3.16426	0.00316066	0.00290705	0.00201113	0.00875199	0.0100417	0.00776884	0.00716639	0.00813019	0.00630019	0.00493658	0.00655007	0.0059947	0.00260958	0.00225448	0.00246613	0.00193188	0.00131646	0.00156692
YPL237W	1.76145e-285	1.15375e-281	0.00277617	0.00290064	0.00296676	0.0170943	0.00348805	0.00211768	2.57102	0.256295	-0.463933	-2.31473	-3.03495	0.00320087	0.00282011	0.00230754	0.00323004	0.00288135	0.00259053	0.00338976	0.00300977	0.00250076	0.0131361	0.0212237	0.0169231	0.00313284	0.00386108	0.00347022	0.00196261	0.0021798	0.00221064
YAL053W	7.07653e-277	4.63442e-273	0.00461597	0.00822874	0.0100822	0.00483593	0.00140099	0.0011546	0.0654839	-2.45586	-2.99989	-2.52134	-3.06537	0.00321491	0.00392757	0.00670543	0.00876633	0.00753964	0.00838026	0.00913071	0.00956576	0.0115503	0.00534311	0.00418412	0.00498056	0.00120311	0.00156227	0.00143758	0.00106842	0.00121689	0.0011785
YMR186W	2.48451e-276	1.62686e-272	0.00652704	0.00345184	0.00365062	0.0200692	0.00309506	0.00148801	1.60267	-0.151783	-1.22907	-1.75445	-2.83173	0.00827152	0.00802827	0.00328132	0.00390861	0.00388964	0.00255728	0.00392845	0.00477151	0.00225188	0.0169231	0.0240106	0.0192738	0.00291205	0.00334223	0.0030309	0.00158856	0.00132299	0.00155249
YBR196C	4.86114e-274	3.18259e-270	0.00572005	0.00633967	0.00574486	0.0129621	0.00467915	0.00199276	1.16342	-0.428612	-1.47258	-1.59203	-2.636	0.00660094	0.0065584	0.00400081	0.00795386	0.00694344	0.0041217	0.00690962	0.00638163	0.00394334	0.0129468	0.0127316	0.0132079	0.00453606	0.00492993	0.00457146	0.00223185	0.00165995	0.00208648
YFL022C	7.94919e-274	5.20354e-270	0.0042698	0.00420379	0.00384296	0.015305	0.00371047	0.00182436	1.81283	-0.174735	-1.02695	-1.98757	-2.83978	0.004605	0.004605	0.00359942	0.00507282	0.00421777	0.00332077	0.00436092	0.0040145	0.00315347	0.0126633	0.0180711	0.0151806	0.00353939	0.00399413	0.00359789	0.00188852	0.00166838	0.00191617
YJL177W	1.0469e-271	6.85197e-268	0.00335335	0.00303046	0.00289629	0.0218261	0.00444499	0.00267434	2.65925	0.534923	-0.110235	-2.12433	-2.76949	0.00373118	0.00351461	0.00281424	0.00285987	0.00349782	0.0027337	0.00304072	0.00338976	0.00225839	0.0185951	0.0269244	0.0199588	0.00425786	0.00479958	0.00427754	0.00291349	0.00254206	0.00256747
YHL039W	4.78052e-270	3.12837e-266	0.00386628	0.00503582	0.00563427	0.0139573	0.00506731	0.00351029	1.82002	0.00878383	-0.664419	-1.81124	-2.48444	0.0036935	0.00315237	0.00475299	0.00405879	0.00473936	0.00630931	0.00470566	0.0041304	0.00806675	0.0159967	0.0119902	0.013885	0.00559263	0.00448577	0.00512354	0.00290446	0.00414254	0.00348387
YBR118W	2.72755e-266	1.78464e-262	0.00243409	0.00321574	0.00314917	0.00845731	0.00138126	0.000828194	1.74736	-1.15136	-1.78471	-2.89873	-3.53207	0.00292432	0.00274911	0.00162884	0.00265591	0.00552584	0.00146546	0.00245175	0.00560007	0.00139569	0.00776127	0.0138558	0.00375485	0.00122998	0.00199051	0.000923278	0.000805846	0.00125745	0.000421284
YDL195W	5.41414e-262	3.54193e-258	0.00429786	0.00629102	0.00631204	0.0081495	0.00333804	0.00155652	0.904317	-0.890431	-1.93924	-1.79475	-2.84356	0.00439109	0.00501446	0.00348804	0.00618371	0.00715517	0.00553418	0.00635341	0.00660977	0.00597293	0.00611871	0.0101401	0.00818968	0.00304259	0.0036959	0.00327561	0.00172047	0.00134017	0.00160892
Q0130	8.98879e-259	5.87957e-255	0.00337207	0.00961264	0.0143618	0.00129695	9.99e-06	1.9e-05	-1.30076	-6.21667	-6.69391	-4.91591	-5.39315	0.00416071	0.0038164	0.00213911	0.00573086	0.0134947	0.0096124	0.010694	0.0193436	0.0130477	0.00153234	0.000981864	0.00137664	1.22e-05	1.1e-05	6.77e-06	1.95e-05	1.84e-05	1.91e-05
YEL055C	2.44e-257	1.59576e-253	0.00483495	0.00508472	0.00613421	0.00857438	0.00219125	0.00142376	0.811103	-1.17084	-2.01775	-1.98194	-2.82886	0.00471846	0.00450533	0.00528105	0.00511224	0.00483112	0.00531081	0.00597293	0.00597293	0.00645675	0.00755965	0.00954372	0.00861978	0.00234087	0.0019086	0.00232429	0.00141764	0.00137497	0.00147867
YHL030W	5.86119e-254	3.83263e-250	0.00627526	0.0109918	0.0121197	0.00597676	0.00371233	0.00191254	-0.0689508	-1.53558	-2.58969	-1.46663	-2.52073	0.00686408	0.00689494	0.00506676	0.0112287	0.0109438	0.010803	0.0115503	0.0119448	0.0128641	0.00551117	0.00630481	0.00611429	0.00377263	0.00353489	0.00382946	0.00181665	0.00193188	0.0019891
YNR016C	1.84599e-247	1.20691e-243	0.00402249	0.00476221	0.00671021	0.0045388	0.00119999	0.000523135	0.169429	-1.8863	-3.40693	-2.05573	-3.57636	0.00470179	0.00488272	0.00248295	0.00532862	0.00552229	0.00343571	0.00657388	0.00863339	0.00492336	0.00360133	0.00536414	0.00465094	0.00119952	0.00115866	0.00124179	0.000551016	0.000468906	0.000549483
YDL184C	2.54508e-245	1.66372e-241	0.00142338	0.00172599	0.00157083	0.0222053	0.00527124	0.00251868	3.85374	1.54576	0.641812	-2.30798	-3.21193	0.00187914	0.0015998	0.000791186	0.0013103	0.00262774	0.00123994	0.00141855	0.00232957	0.000964377	0.0284949	0.0327276	0.00539331	0.00699239	0.008017	0.000804327	0.00366741	0.00353609	0.000352543
YLR048W	5.32116e-245	3.47791e-241	0.00354651	0.00299119	0.00259851	0.0197617	0.00417321	0.00204227	2.43868	0.464475	-0.33015	-1.9742	-2.76883	0.00383997	0.0036935	0.00310606	0.00274523	0.00333698	0.00289137	0.0027935	0.00270114	0.00230088	0.0187696	0.0214076	0.0191079	0.00446338	0.00394658	0.00410967	0.00225347	0.00180741	0.00206592
YML024W	8.36935e-245	5.46937e-241	0.00141849	0.00126793	0.00124706	0.0270206	0.00494968	0.00224542	4.14008	1.86829	0.790626	-2.27178	-3.34945	0.00158377	0.00144597	0.00122575	0.00106404	0.00164304	0.0010967	0.00114795	0.00167151	0.000921722	0.0201295	0.035084	0.0258483	0.00407986	0.00594824	0.00482094	0.00232229	0.00209169	0.00232229
YJL167W	1.20562e-242	7.87752e-239	0.00315347	0.00382648	0.00347777	0.0130106	0.00369857	0.0019989	2.00375	-0.047523	-0.763539	-2.05127	-2.76729	0.0036443	0.00354856	0.00226755	0.00423034	0.00419253	0.00305658	0.00369386	0.00409667	0.00264277	0.0123814	0.013987	0.0126633	0.00347647	0.00407986	0.00353939	0.00213249	0.00191617	0.00194804
YML074C	2.01422e-242	1.31589e-238	0.00147793	0.00183792	0.00176414	0.0158946	0.00343248	0.00174005	3.32439	0.85921	-0.0185544	-2.46518	-3.34295	0.00166202	0.00178815	0.000983631	0.00204326	0.00220868	0.00126182	0.00215055	0.00200645	0.00113542	0.0119902	0.019697	0.0159967	0.0034192	0.00349635	0.00338188	0.00170357	0.00169993	0.00181665
YLL040C	1.22035e-241	7.97134e-238	0.00655294	0.0122199	0.0142066	0.00437597	0.00297551	0.00138151	-0.569597	-1.99477	-3.25345	-1.42517	-2.68385	0.00672071	0.00711599	0.00582212	0.0121701	0.0126625	0.011827	0.0137418	0.0144391	0.0144391	0.00403827	0.00460417	0.00448548	0.00283985	0.0030813	0.00300539	0.00119432	0.00145646	0.00149375
YPL061W	2.35133e-241	1.53565e-237	0.00411972	0.00353925	0.00336064	0.0182684	0.00598869	0.00243333	2.11652	0.739176	-0.446842	-1.37735	-2.56337	0.00411157	0.00419825	0.00404933	0.00316971	0.00254782	0.00490021	0.00311427	0.00320157	0.00376609	0.0173396	0.0199588	0.0175068	0.00677344	0.00508013	0.0061125	0.00259748	0.00214161	0.00256089
YBR010W	1.17553e-239	7.6762e-236	0.00185834	0.00130172	0.0015144	0.0267725	0.00500494	0.00244637	3.76424	1.84925	0.650683	-1.91499	-3.11356	0.00171321	0.00123954	0.00262227	0.00100723	0.00123725	0.00166068	0.00156102	0.00143032	0.00155186	0.036922	0.0192738	0.0241216	0.00553511	0.00473069	0.00474902	0.00277685	0.00211465	0.00244761
YDL171C	2.93917e-238	1.91899e-234	0.0065802	0.00935165	0.00982839	0.0058567	0.00253519	0.00121141	-0.164831	-1.83445	-2.90067	-1.66962	-2.73584	0.00689494	0.00686408	0.00598158	0.00853735	0.0105041	0.00901346	0.00915134	0.00992844	0.0104054	0.00542302	0.0059947	0.0061524	0.00237272	0.00257516	0.0026577	0.00125866	0.00111812	0.00125745
YPR035W	3.43858e-237	2.2447e-233	0.00147782	0.00260677	0.00293536	0.00934242	0.00312515	0.00190231	2.56544	0.25102	-0.595125	-2.31442	-3.16056	0.00139835	0.00124248	0.00179263	0.00401615	0.00207418	0.00172997	0.00325723	0.00317364	0.00237521	0.010453	0.00793751	0.00963669	0.0032939	0.00296383	0.00311772	0.001981	0.00180103	0.00192489
YOL121C	2.04621e-236	1.33556e-232	0.00220095	0.00168598	0.00176269	0.0259529	0.00443776	0.00263983	3.48926	1.33512	0.551565	-2.15415	-2.9377	0.00253658	0.00225595	0.0018103	0.00147536	0.00189368	0.0016889	0.00191075	0.00186711	0.00151022	0.0230814	0.0330981	0.0216793	0.00396939	0.00545894	0.00388497	0.00295275	0.00268257	0.00228416
Q0050	6.50465e-236	4.24493e-232	0.0301466	0.126098	0.176184	0.00082852	6.51333e-05	6.55177e-05	-4.9946	-9.40624	-9.88541	-4.41164	-4.89081	0.0337988	0.0395413	0.0170999	0.0901268	0.167876	0.120291	0.0931823	0.246982	0.188386	0.00124353	0.000153524	0.00108851	8.25e-05	4.18e-05	7.11e-05	2.33e-05	6.85e-05	0.000104753
YPL160W	2.81147e-233	1.83448e-229	0.00421865	0.00501106	0.00530034	0.00798847	0.00255631	0.00130061	0.902046	-0.938786	-1.93121	-1.84083	-2.83326	0.00441624	0.00454622	0.0036935	0.00531081	0.00549204	0.00423034	0.00581212	0.00576996	0.00431895	0.00754017	0.00825462	0.00817061	0.00265332	0.00240602	0.00260958	0.00136551	0.00119957	0.00133673
YAL061W	5.28228e-233	3.44616e-229	0.00118082	0.00505094	0.00529924	0.00542123	0.0065747	0.00260818	2.09003	0.372537	-0.989916	-1.71749	-3.07995	0.000542052	0.000808978	0.00219144	0.00504981	0.00417974	0.00592326	0.0043326	0.00478916	0.00677595	0.00594628	0.00465719	0.00566023	0.00827746	0.00453606	0.00691059	0.00281527	0.00246722	0.00254206
YDL055C	1.53625e-232	1.0021e-228	0.0048445	0.00321302	0.00300033	0.0133802	0.00197761	0.00084296	1.4431	-0.66786	-1.69523	-2.11096	-3.13833	0.00602857	0.00548986	0.00301507	0.00388964	0.00353639	0.00221304	0.00365065	0.00324575	0.00210459	0.0107668	0.015326	0.0140479	0.00137786	0.00256445	0.00199051	0.000942476	0.000681389	0.000905015
YMR116C	9.12033e-232	5.94828e-228	0.00360322	0.00278145	0.00263863	0.0194737	0.0049434	0.0021503	2.39549	0.803145	-0.28097	-1.59234	-2.67646	0.00394729	0.00397869	0.00288367	0.00312486	0.00290894	0.00231055	0.00311593	0.0027935	0.00200645	0.0203106	0.0185951	0.0195154	0.00510011	0.00468885	0.00504124	0.00228416	0.00196261	0.00220412
YGL008C	4.18814e-231	2.73109e-227	0.0175602	0.0167905	0.0160694	0.00791428	0.00174006	0.0011581	-1.13781	-3.18388	-3.66206	-2.04607	-2.52425	0.0196059	0.0200693	0.0130055	0.018777	0.0200012	0.0115934	0.0182019	0.0180616	0.0119448	0.00438166	0.0113134	0.00804776	0.00121765	0.00225756	0.00174498	0.00108307	0.0011785	0.00121273
YKL215C	4.058e-230	2.64582e-226	0.00371733	0.00538952	0.00676665	0.00631854	0.00333222	0.00164852	0.746497	-0.674263	-1.96072	-1.42076	-2.70722	0.00354856	0.00394729	0.00365614	0.00473936	0.00569834	0.00573086	0.00647255	0.00677595	0.00705144	0.0060148	0.00617497	0.00676585	0.00323925	0.00326107	0.00349635	0.00156692	0.00157123	0.00180741
YGL173C	4.65341e-228	3.03356e-224	0.00435565	0.00606079	0.00642654	0.00628787	0.00252438	0.00118309	0.51766	-1.22459	-2.32801	-1.74225	-2.84567	0.00480509	0.00495151	0.00331037	0.00657397	0.00653558	0.00507282	0.00686414	0.00674703	0.00566844	0.0057189	0.00663445	0.00651025	0.00242212	0.00256174	0.00258927	0.00120319	0.00114651	0.00119957
YBR031W	3.17919e-227	2.07219e-223	0.00182211	0.00261171	0.00243589	0.0100507	0.00244887	0.00129803	2.38818	-0.0886447	-0.849536	-2.47683	-3.23772	0.00197267	0.00213911	0.00135456	0.00213228	0.00445746	0.0012454	0.00190536	0.00434592	0.00105638	0.0100086	0.0124886	0.00765475	0.00326107	0.00209673	0.0019888	0.00164884	0.00119432	0.00105092
YKL222C	8.52234e-227	5.55401e-223	0.0047645	0.0115039	0.0161358	0.00292169	0.00124087	0.0014323	-0.683176	-3.09367	-3.38774	-2.41049	-2.70456	0.00309297	0.00329387	0.00790666	0.0096124	0.012765	0.0121344	0.0119448	0.0157283	0.0207344	0.00316688	0.00292177	0.00267643	0.00136763	0.00115545	0.00119952	0.00171047	0.00128321	0.00130321
YEL063C	8.98306e-226	5.85336e-222	0.00436657	0.00626845	0.0074042	0.00544003	0.0016132	0.00115112	0.309424	-1.88149	-2.5646	-2.19092	-2.87402	0.00371126	0.00373118	0.00565728	0.0058163	0.00553418	0.00745487	0.00641221	0.00615004	0.00965035	0.00443292	0.00652304	0.00536414	0.00137462	0.00182641	0.00163856	0.00102953	0.00125866	0.00116517
YNL330C	1.41893e-224	9.24435e-221	0.00349558	0.00457717	0.00490333	0.0134522	0.00620149	0.00369135	1.9081	0.428404	-0.39826	-1.47969	-2.30636	0.00359942	0.00301507	0.00387224	0.00419952	0.00386393	0.00566805	0.00420052	0.00407613	0.00643335	0.0127316	0.0130282	0.0145968	0.00638397	0.00589462	0.00632588	0.00332455	0.0040289	0.00372061
YML117W	2.05121e-221	1.33616e-217	0.00504388	0.0107072	0.0140417	0.00453053	0.00346038	0.00234129	-0.151035	-1.59624	-2.52408	-1.44521	-2.37305	0.00378469	0.00411157	0.0072354	0.00984685	0.0096124	0.0126625	0.0117021	0.0115503	0.0188728	0.00513247	0.00380192	0.00465719	0.0036959	0.00316616	0.00351907	0.00230344	0.00232229	0.00239813
YML127W	1.0083e-220	6.56703e-217	0.00571117	0.00683917	0.00715593	0.0102245	0.00461346	0.00264229	0.826908	-0.555931	-1.39698	-1.38284	-2.22389	0.00475299	0.00582212	0.0065584	0.00670614	0.00657003	0.00724133	0.00705144	0.00628617	0.00813019	0.00963669	0.0100086	0.0110281	0.00419681	0.00498937	0.00465421	0.0026165	0.00276209	0.0025483
YPL263C	7.89404e-220	5.1406e-216	0.00318195	0.00300009	0.00314498	0.0116117	0.00306129	0.00155877	1.82875	0.0280165	-0.959303	-1.80073	-2.78805	0.00324766	0.00278357	0.00351461	0.00289137	0.00283464	0.00327425	0.00331752	0.00278138	0.00333603	0.0117871	0.0111629	0.0118852	0.00338188	0.00260698	0.00319501	0.00132994	0.00168641	0.00165995
YER165W	8.29935e-220	5.40371e-216	0.00279428	0.00301506	0.00279205	0.0108211	0.00240095	0.00122872	1.90823	-0.314426	-1.10993	-2.22265	-3.01816	0.00322069	0.00321491	0.00194724	0.00362199	0.00327425	0.00214892	0.00343059	0.00289331	0.00205225	0.00941862	0.0118319	0.0112128	0.00228227	0.00246613	0.00245444	0.00129335	0.00109504	0.00129779
YGL207W	1.04911e-219	6.82972e-216	0.00291424	0.0039284	0.00442799	0.00765236	0.00291338	0.00154155	1.35676	-0.416318	-1.45221	-1.77308	-2.80897	0.00298424	0.0032405	0.00251798	0.00381725	0.00378819	0.00417974	0.0043054	0.00461764	0.00436092	0.00644652	0.00863641	0.00787416	0.00285864	0.00291767	0.00296383	0.00145882	0.00151258	0.00165326
YPL260W	5.33178e-214	3.47046e-210	0.0020779	0.00364323	0.00387653	0.00942152	0.00414012	0.00259386	2.11764	0.178885	-0.55825	-1.93876	-2.67589	0.00179679	0.00183986	0.00259707	0.00351576	0.00301011	0.00440382	0.00346586	0.00361027	0.00455346	0.0102247	0.00827805	0.00976179	0.00427754	0.00388497	0.00425786	0.0025483	0.00274623	0.00248705
YCL057C-A	2.2018e-212	1.43293e-208	0.00150405	0.00222444	0.00230585	0.0131858	0.00476954	0.0025376	3.03369	1.06017	0.131588	-1.97352	-2.90211	0.00177321	0.0016482	0.00109073	0.00245462	0.00205746	0.00216123	0.00261922	0.00225839	0.00203994	0.0145968	0.0135	0.0114604	0.00430689	0.0060076	0.00399413	0.00286348	0.00277685	0.00197248
YDL236W	5.60238e-212	3.64547e-208	0.00298359	0.00344772	0.00324068	0.0137327	0.00470568	0.00245358	2.15784	0.435638	-0.384857	-1.7222	-2.54269	0.00318305	0.00282399	0.00294374	0.00398779	0.00332077	0.00303459	0.00340184	0.00328725	0.00303294	0.0146878	0.0130103	0.0135	0.00516715	0.00459061	0.00435929	0.00241429	0.00256747	0.00237899
YEL047C	6.30647e-211	4.10299e-207	0.00265545	0.00540668	0.00541383	0.010435	0.0088264	0.00410889	1.92679	0.694807	-0.387927	-1.23199	-2.31472	0.00264418	0.00239784	0.00292432	0.00569834	0.00440158	0.0061201	0.00568308	0.00427223	0.00628617	0.0114021	0.00903824	0.0108647	0.00879842	0.00868319	0.00899759	0.00404273	0.00425503	0.0040289
YOR369C	4.04434e-210	2.63084e-206	0.00166423	0.00132182	0.00155477	0.0140563	0.00248615	0.00128528	2.98947	0.85363	-0.252958	-2.13584	-3.24243	0.00194915	0.00179492	0.00124863	0.00121442	0.00158243	0.00116862	0.0017087	0.00180445	0.00115117	0.0121733	0.0175068	0.0124886	0.00233673	0.00280307	0.00231865	0.00145149	0.00124396	0.0011604
YFR032C-A	3.85446e-208	2.50694e-204	0.0012308	0.000953498	0.0010296	0.0331201	0.00744771	0.0029558	4.62012	2.81651	1.41913	-1.80361	-3.20099	0.00143804	0.0013036	0.000950778	0.00096674	0.000895838	0.000997915	0.00127797	0.00103955	0.000771289	0.0336177	0.0361	0.0296426	0.00899759	0.00659356	0.00675197	0.00380414	0.00211053	0.00295275
YGL195W	1.99878e-206	1.29981e-202	0.00847597	0.0111775	0.012147	0.00571893	0.00272735	0.00148504	-0.557886	-1.98797	-2.93342	-1.43008	-2.37553	0.00920241	0.00944899	0.00677651	0.012236	0.0121344	0.00916201	0.012436	0.0130477	0.0109574	0.00489696	0.00649451	0.00576532	0.00269757	0.00277584	0.00270865	0.00139239	0.00149149	0.00157123
YKL081W	3.82006e-206	2.4838e-202	0.00348093	0.00300252	0.00265452	0.0127749	0.00268686	0.00124863	1.84011	-0.153708	-1.01904	-1.99381	-2.85914	0.00408303	0.00400081	0.00235896	0.00337455	0.00344877	0.00218425	0.00305591	0.00295166	0.001956	0.0103933	0.0147329	0.0131986	0.00270865	0.00262826	0.00272369	0.00135859	0.00107707	0.00131023
YEL026W	2.84118e-205	1.84705e-201	0.00161819	0.00127737	0.00137579	0.022361	0.0040172	0.00215355	3.69236	1.56534	0.603749	-2.12702	-3.08861	0.00192469	0.00158128	0.00134861	0.00129559	0.00129857	0.00123793	0.00135363	0.00152688	0.00124686	0.015484	0.0307417	0.0208571	0.00335601	0.00474902	0.00394658	0.00202162	0.00229221	0.00214683
YHR021C	1.15776e-204	7.52547e-201	0.00148819	0.00134996	0.00131782	0.0167176	0.0030213	0.00145474	3.38746	1.09512	0.131155	-2.29234	-3.2563	0.00164291	0.00158861	0.00123304	0.00132043	0.00157129	0.00115818	0.00140685	0.00165798	0.000888631	0.0132904	0.0206946	0.0161678	0.00255226	0.00359396	0.00291767	0.00160892	0.00126382	0.00149149
YKL213C	1.85655e-204	1.20657e-200	0.00266387	0.00445554	0.00477838	0.00740049	0.00358419	0.00202881	1.43344	-0.304718	-1.18843	-1.73816	-2.62187	0.00207997	0.00250758	0.00340407	0.00408736	0.00362918	0.00565009	0.00375299	0.00420052	0.00638163	0.00680587	0.00781224	0.00758335	0.00394658	0.0031101	0.0036959	0.00187982	0.00220412	0.00200248
YEL037C	1.0693e-202	6.94832e-199	0.00184482	0.00202555	0.0019334	0.0111286	0.00269026	0.00120235	2.51674	0.389213	-0.634568	-2.12753	-3.15131	0.00198298	0.00197267	0.00157881	0.00233952	0.00197604	0.0017611	0.0021736	0.00192848	0.00169811	0.0090578	0.0131986	0.0111295	0.0026577	0.00288271	0.00253037	0.00123411	0.00120319	0.00116973
YGL135W	1.77516e-199	1.15332e-195	0.00105702	0.00172678	0.00167424	0.0100396	0.00209011	0.00140305	3.10868	0.258995	-0.236285	-2.84968	-3.34496	0.00113928	0.00109748	0.000934297	0.00105491	0.00314911	0.000976314	0.00108627	0.00313702	0.00079944	0.00861978	0.0133591	0.00814004	0.00208849	0.00265332	0.00152853	0.00145646	0.00178405	0.000968639
YDL226C	1.67934e-197	1.0909e-193	0.00260654	0.00238935	0.00239979	0.0157539	0.0050791	0.00228724	2.54112	1.05069	-0.0658987	-1.49044	-2.60702	0.00274536	0.00248295	0.0025913	0.00242517	0.00227902	0.00246386	0.00256448	0.00215116	0.00248371	0.0166576	0.014878	0.0157259	0.00503364	0.00512354	0.00508013	0.00239813	0.00216014	0.00230344
YGL148W	2.26864e-196	1.47348e-192	0.0020041	0.00249799	0.00263851	0.00899802	0.00265782	0.00139254	2.10141	0.0854659	-0.866536	-2.01594	-2.96794	0.00235896	0.00229311	0.00136022	0.00301794	0.00288909	0.00158695	0.00325112	0.00301956	0.00164486	0.00837875	0.00921159	0.0094037	0.00256445	0.00270865	0.00270036	0.00156173	0.00117362	0.00144227
YBR025C	6.0247e-196	3.91244e-192	0.00249388	0.00218818	0.00210445	0.0121301	0.00252421	0.00123876	2.22814	0.19601	-0.71079	-2.03213	-2.93893	0.00285614	0.00265712	0.00196839	0.00248117	0.00223905	0.00184432	0.0024245	0.00226482	0.00162404	0.0122792	0.0122792	0.0118319	0.00275307	0.00243263	0.00238693	0.00134921	0.00116605	0.00120102
YCR053W	8.98395e-195	5.83328e-191	0.00224098	0.00290257	0.00286197	0.0102301	0.00318267	0.00182847	2.13177	0.127821	-0.613697	-2.00395	-2.74546	0.00250758	0.00249877	0.00171659	0.00334569	0.00305353	0.00230849	0.00324575	0.00312293	0.00221724	0.00850989	0.0117871	0.0103933	0.00303742	0.00335601	0.00315457	0.00185513	0.00173656	0.00189373
YDL192W	9.71871e-194	6.30939e-190	0.00372054	0.00341611	0.00339787	0.0126344	0.00362068	0.00198355	1.73138	0.0811199	-0.741627	-1.65026	-2.47301	0.00453826	0.00404933	0.00257402	0.00339401	0.00383637	0.00301794	0.00372677	0.00379666	0.00267017	0.0103831	0.0144443	0.0130759	0.00319501	0.00413215	0.00353489	0.00208648	0.00181204	0.00205214
YBL101C	6.242e-193	4.05168e-189	0.00378823	0.0107289	0.01318	0.00447029	0.00449845	0.00331825	0.232023	-1.2319	-1.9514	-1.46393	-2.18343	0.00301507	0.00316066	0.00518895	0.0115934	0.00974593	0.0108473	0.0105209	0.0123501	0.0166689	0.00496497	0.00363145	0.00481447	0.00498937	0.0037064	0.00479958	0.00316469	0.00348387	0.0033062
YGR027C	8.91038e-191	5.78284e-187	0.00140171	0.00109579	0.00121167	0.0218685	0.00422454	0.00218675	3.8522	1.83655	0.792223	-2.01565	-3.05998	0.001677	0.00144242	0.00108572	0.00109737	0.00122327	0.00096674	0.00147682	0.00137141	0.000786768	0.0208571	0.0266774	0.0180711	0.00366193	0.00605682	0.00295486	0.00229221	0.00259085	0.00167719
YML100W	6.43884e-190	4.17817e-186	0.00301445	0.0162459	0.0161494	0.00382597	0.00901717	0.00433463	0.332081	-0.840814	-1.86858	-1.1729	-2.20066	0.00219512	0.00230998	0.00453826	0.0158392	0.0141216	0.018777	0.0110958	0.0148888	0.0224637	0.00420509	0.00343036	0.00384245	0.00841233	0.00984077	0.00879842	0.00458828	0.00401601	0.00439958
YNL255C	4.60867e-189	2.9901e-185	0.00151854	0.00152708	0.00150274	0.0199858	0.00501037	0.00260423	3.61641	1.63862	0.747094	-1.97779	-2.86932	0.00167346	0.00160389	0.00127826	0.00159777	0.00161652	0.00136696	0.00181654	0.00140398	0.00128771	0.0200824	0.0208571	0.0190178	0.00539137	0.0047098	0.00492993	0.00285373	0.00236148	0.00259748
YJL136C	7.5748e-189	4.91377e-185	0.00136778	0.00111727	0.00108548	0.0255743	0.00516629	0.0023645	4.1094	2.0943	1.0428	-2.01511	-3.0666	0.00159302	0.00137302	0.00113729	0.00107294	0.00121394	0.00106494	0.00114352	0.00127636	0.000836544	0.0266774	0.0266237	0.0234217	0.00516438	0.00537197	0.00496253	0.00266022	0.00225347	0.0021798
YML129C	2.19348e-187	1.42269e-183	0.00108387	0.00178919	0.00199885	0.0135507	0.00497956	0.00301751	3.50437	1.41699	0.566139	-2.08738	-2.93823	0.00125564	0.000893888	0.00110207	0.00202308	0.00149613	0.00184837	0.00227391	0.00155186	0.00217079	0.0152368	0.0159967	0.00941862	0.00473069	0.00731329	0.00289471	0.0040289	0.00286348	0.00216014
YHR027C	4.19686e-187	2.72167e-183	0.00266856	0.00420362	0.00430258	0.00693158	0.00322628	0.00171555	1.33815	-0.369595	-1.26826	-1.70775	-2.60642	0.00287548	0.0030446	0.00208558	0.00445746	0.00464371	0.00350968	0.00466054	0.00452043	0.00372677	0.00611429	0.00752441	0.00715606	0.00314568	0.0032939	0.00323925	0.00155542	0.00174638	0.00184486
YGL263W	4.71284e-186	3.05581e-182	0.00484034	0.0106888	0.0126809	0.00367904	0.00221965	0.00161023	-0.384727	-2.20741	-2.88657	-1.82269	-2.50184	0.00400081	0.00365614	0.00686408	0.00864564	0.00955085	0.0138699	0.00813019	0.0146832	0.0152292	0.00500278	0.00275505	0.00327928	0.0021334	0.00270036	0.00182518	0.00164319	0.00177452	0.00141297
Q0085	3.25147e-185	2.10793e-181	0.00132464	0.00859615	0.00896025	0.000631748	4.16333e-06	7.56e-06	-0.941575	-6.12325	-6.14362	-5.18167	-5.20204	0.00123304	0.00202165	0.000719233	0.00354582	0.00795386	0.0142888	0.00543502	0.0121	0.00934572	0.000745876	0.000353173	0.000796195	2.51e-06	0	9.98e-06	6.71e-06	9.82e-06	6.15e-06
YGL031C	7.73852e-185	5.01611e-181	0.00177968	0.0015391	0.00146086	0.0149071	0.00249609	0.00137535	2.98315	0.656726	-0.0801845	-2.32643	-3.06334	0.00219144	0.0018103	0.00133729	0.00137415	0.00199045	0.0012527	0.00160639	0.00179405	0.000982146	0.0118852	0.0179582	0.014878	0.00227985	0.00273335	0.00247506	0.00146073	0.00124767	0.00141764
YHL011C	6.96597e-184	4.51464e-180	0.00171951	0.00210142	0.00235194	0.00788509	0.00190246	0.00121367	2.12106	-0.135316	-0.889805	-2.25637	-3.01086	0.00175664	0.0018021	0.0015998	0.00205396	0.00232738	0.00192293	0.00229733	0.00247973	0.00227877	0.00688373	0.00895929	0.00781224	0.00180321	0.00196819	0.00193598	0.001148	0.00126646	0.00122654
YCL055W	8.78809e-184	5.69468e-180	0.00193323	0.0038927	0.0038346	0.0133604	0.0128989	0.00459173	2.71437	1.69774	0.252674	-1.01663	-2.46169	0.00119954	0.000966809	0.00363335	0.00206052	0.0024624	0.00715517	0.00189866	0.00188909	0.00771605	0.0180711	0.00841752	0.0135927	0.0149194	0.0110924	0.0126849	0.00471336	0.00447356	0.00458828
YAL044C	2.40227e-180	1.55643e-176	0.00238297	0.00273493	0.00273831	0.0216329	0.00813168	0.00512195	3.11904	1.53094	0.874736	-1.5881	-2.2443	0.00293498	0.00221271	0.00200123	0.00273728	0.00269397	0.00277354	0.00297488	0.00233543	0.00290462	0.0241216	0.0200824	0.0206946	0.008017	0.00863029	0.00774774	0.00513656	0.0052914	0.00493787
YPL226W	3.75206e-179	2.43058e-175	0.00561481	0.00696569	0.00741581	0.0061467	0.00268543	0.00150233	0.127939	-1.33641	-2.21508	-1.46435	-2.34302	0.00571017	0.00559831	0.00553596	0.00713035	0.00760428	0.00616244	0.00818494	0.00680091	0.00726159	0.00649451	0.00591137	0.00603421	0.00280876	0.00258002	0.00266752	0.00148386	0.00147566	0.00154746
YER036C	1.0489e-177	6.79373e-174	0.00342101	0.00285823	0.00278752	0.00961245	0.00219876	0.00106813	1.45841	-0.360979	-1.29046	-1.81939	-2.74888	0.00357118	0.00347115	0.00322069	0.00305353	0.00281072	0.00271044	0.00299794	0.0027174	0.00264722	0.00944637	0.00909041	0.0103006	0.00238693	0.00195486	0.00225448	0.00107707	0.00100116	0.00112616
YJL080C	1.03722e-176	6.71703e-173	0.00273112	0.00323584	0.0032381	0.0058114	0.00169042	0.000707828	1.05661	-0.890028	-2.01908	-1.94664	-3.07569	0.00315237	0.0032678	0.00177321	0.00371253	0.00366028	0.00233472	0.00363071	0.00365065	0.00243294	0.00495456	0.00655683	0.00592282	0.0013909	0.00197986	0.00170049	0.000677876	0.000707687	0.000737921
YIL018W	1.58827e-172	1.02841e-168	0.00210851	0.00203215	0.00187526	0.0136647	0.00344337	0.00172286	2.62844	0.727226	-0.114576	-1.90121	-2.74302	0.00251798	0.00226123	0.00154632	0.00184837	0.00278065	0.00146744	0.00187488	0.00253619	0.00121471	0.0126546	0.0142074	0.0141322	0.0033883	0.00368075	0.00326107	0.00190065	0.00154746	0.00172047
YCL028W	7.39828e-172	4.78965e-168	0.00157853	0.00194019	0.00181052	0.0108937	0.00368545	0.00158866	2.6963	0.885004	-0.17604	-1.8113	-2.87234	0.00180703	0.00180881	0.00111976	0.00220176	0.00204326	0.00157555	0.00203994	0.0018306	0.00156102	0.0116345	0.00951869	0.0115279	0.00410967	0.00347022	0.00347647	0.00167719	0.00138886	0.00169993
YIL117C	1.007e-168	6.51832e-165	0.00131656	0.00147585	0.00198373	0.00781467	0.00167872	0.00130392	2.46482	0.172549	-0.562796	-2.29227	-3.02762	0.000523464	0.000626032	0.00280018	0.0011773	0.00120402	0.00204625	0.00162652	0.00183705	0.00248763	0.0105474	0.00488326	0.00801332	0.00184414	0.00143894	0.00175307	0.00136793	0.00123214	0.00131168
YNL220W	1.30931e-167	8.47388e-164	0.00123454	0.0018869	0.0021091	0.00619324	0.00145138	0.00103873	2.21983	-0.35276	-0.94338	-2.57259	-3.16321	0.00126326	0.00122965	0.00121071	0.00230271	0.00222144	0.00113656	0.0025322	0.00223028	0.00156481	0.00552127	0.00684945	0.00620899	0.00137034	0.00157831	0.0014055	0.000934679	0.00111026	0.00107126
YPL220W	1.31309e-167	8.49703e-164	0.00208761	0.00207764	0.00194614	0.00984991	0.00161912	0.00113506	2.17464	-0.337445	-0.718784	-2.51209	-2.89342	0.00249877	0.00235896	0.00140511	0.0018168	0.00305658	0.00135953	0.00177296	0.00298642	0.00107905	0.00761847	0.0139563	0.00797497	0.0014055	0.00234328	0.00110857	0.00123923	0.00141297	0.00075298
YPR036W-A	1.50595e-167	9.74348e-164	0.00061077	0.00089156	0.000893246	0.0259813	0.00656326	0.00354814	5.15686	2.7229	1.85515	-2.43396	-3.30171	0.000198144	0.000169343	0.00146482	0.000516209	0.000608215	0.00155025	0.000655092	0.000743459	0.00128119	0.0254831	0.028302	0.0241587	0.0061125	0.00740442	0.00617285	0.0034979	0.00372061	0.0034259
YAR015W	2.81217e-167	1.81919e-163	0.00120912	0.00178481	0.00182783	0.0116954	0.00269176	0.00232916	3.15126	0.561608	0.330286	-2.58966	-2.82098	0.00116814	0.000983631	0.0014756	0.00259425	0.00170307	0.00105713	0.00209616	0.00194563	0.00144171	0.0140479	0.0094037	0.0116345	0.00279022	0.00267809	0.00260698	0.0021798	0.00256089	0.00224681
YDL084W	1.58382e-166	1.02442e-162	0.00233888	0.00212155	0.00220705	0.00850242	0.0016003	0.00095371	1.80972	-0.381662	-1.11526	-2.19138	-2.92498	0.0028496	0.00261598	0.00155105	0.00233472	0.00230849	0.00172144	0.00252287	0.00236794	0.00173036	0.00648062	0.0105474	0.00847923	0.00126187	0.00196036	0.00157868	0.000926908	0.000937324	0.000996898
YFR031C-A	2.19155e-166	1.41728e-162	0.00159787	0.00156927	0.00149835	0.0140597	0.00319915	0.00172328	3.04448	0.974042	0.18766	-2.07044	-2.85682	0.00185809	0.00170587	0.00122965	0.00139228	0.00213228	0.00118325	0.00155126	0.00193532	0.00100846	0.0135927	0.0143792	0.0142074	0.0032323	0.00318257	0.00318257	0.00192489	0.00149857	0.00174638
YNL301C	5.6831e-166	3.67469e-162	0.00169944	0.0012923	0.00122454	0.0140286	0.00239378	0.00114111	2.95848	0.831416	-0.0923585	-2.12707	-3.05084	0.00168282	0.00161342	0.0018021	0.00108936	0.00156202	0.00122551	0.00120047	0.00148519	0.000987963	0.015658	0.0129468	0.0134811	0.00223328	0.00255226	0.0023958	0.00121689	0.00105843	0.001148
YCL009C	1.17913e-165	7.6231e-162	0.00340422	0.0057516	0.0058089	0.00797819	0.00449446	0.00302033	1.20009	-0.347533	-0.916656	-1.54762	-2.11675	0.00391353	0.00390128	0.00239784	0.00619017	0.0068245	0.00424013	0.00645675	0.00692055	0.00404941	0.00682693	0.00854002	0.00856763	0.00334223	0.00559263	0.00454852	0.00300345	0.00300345	0.00305409
YPL266W	1.00537e-164	6.4987e-161	0.00205104	0.00205341	0.00219018	0.0105329	0.00279283	0.00166259	2.29432	0.42231	-0.373867	-1.87201	-2.66819	0.00234989	0.00194513	0.00185809	0.0021495	0.00203576	0.00197497	0.00247973	0.00201844	0.00207236	0.00981357	0.0103831	0.0114021	0.0031101	0.00232429	0.00294409	0.00177452	0.00157006	0.00164319
YPL271W	1.28884e-164	8.32975e-161	0.00116428	0.00199631	0.0020622	0.00966966	0.00261713	0.002044	2.92943	0.370973	-0.0120788	-2.55846	-2.94151	0.00148618	0.00109593	0.000910728	0.00200949	0.00198182	0.00199764	0.00225839	0.00194158	0.00198662	0.00592282	0.0140479	0.00903824	0.00240931	0.00295486	0.00248722	0.00214683	0.00221064	0.00177452
YDL182W	8.87124e-164	5.7326e-160	0.00129727	0.00242511	0.00226559	0.00568066	0.00178169	0.00101215	2.03242	-0.42028	-1.07468	-2.4527	-3.1071	0.0014208	0.00152687	0.000944131	0.00207418	0.00331266	0.0018885	0.00208	0.00293652	0.00178023	0.00429585	0.00713876	0.00560735	0.00187959	0.00166226	0.00180321	0.000886421	0.00113929	0.00101074
YCL054W	1.80905e-163	1.16883e-159	0.00283208	0.00305607	0.00357353	0.0066543	0.00191855	0.0012395	1.1981	-0.639472	-1.44133	-1.83757	-2.63943	0.00265712	0.00225193	0.00358719	0.00263631	0.00312486	0.00340704	0.00371232	0.00294172	0.00406654	0.00529778	0.00817061	0.00649451	0.00198175	0.00185546	0.00191845	0.00107296	0.00139088	0.00125466
YML120C	4.28698e-163	2.76939e-159	0.00145184	0.00486811	0.00470705	0.00462308	0.00334738	0.00221033	1.59283	-0.524532	-1.05033	-2.11736	-2.64315	0.00109869	0.00122575	0.00203107	0.00421097	0.00487106	0.00552229	0.00376609	0.00502144	0.00533363	0.00549108	0.00381423	0.00456392	0.00413215	0.0025964	0.0033136	0.00246722	0.00181665	0.00234711
YOR153W	1.0135e-162	6.54616e-159	0.00482683	0.00763004	0.00928501	0.00430558	0.00293288	0.00161683	-0.160609	-1.34378	-2.43637	-1.18317	-2.27577	0.00419825	0.00468393	0.00559831	0.00845105	0.00616244	0.00827664	0.00884422	0.00716639	0.0118444	0.00488326	0.00350563	0.00452784	0.00363932	0.00211673	0.00304259	0.00159718	0.00157886	0.00167444
YLR060W	3.33783e-162	2.15557e-158	0.00201134	0.00213761	0.00214698	0.00887003	0.00259844	0.00127241	2.07611	0.267885	-0.702834	-1.80822	-2.77894	0.00211117	0.00214368	0.00177917	0.00227902	0.00216938	0.00196444	0.0022946	0.00221101	0.00193532	0.00873042	0.00861978	0.00925988	0.00294017	0.00220183	0.00265332	0.00134451	0.00116872	0.001304
YJL191W	1.54911e-161	1.00026e-157	0.00110034	0.00116039	0.00125028	0.0218591	0.00665873	0.00338261	4.16979	2.40362	1.35339	-1.76617	-2.8164	0.000971444	0.000932757	0.00139682	0.000987427	0.00123039	0.00126335	0.00117538	0.00138894	0.00118652	0.021094	0.0217445	0.022739	0.00614351	0.00723913	0.00659356	0.00373795	0.00285373	0.00355616
YKL164C	1.58125e-161	1.02086e-157	0.00312334	0.00367917	0.00328334	0.0146148	0.00724957	0.00311097	2.18337	0.955731	-0.0749632	-1.22764	-2.25833	0.00249267	0.00233112	0.00454622	0.0032129	0.00375767	0.00406695	0.00276022	0.00356533	0.00352446	0.0214076	0.0074546	0.0149823	0.00931811	0.0054382	0.00699239	0.00372061	0.00244761	0.00316469
YNL287W	7.1671e-161	4.62636e-157	0.00501223	0.00650055	0.0070222	0.00587333	0.00299204	0.00167767	0.223736	-1.08887	-1.98971	-1.31261	-2.21344	0.00516485	0.00506676	0.00480509	0.0066118	0.00618371	0.00670614	0.00680091	0.00690962	0.00735607	0.00521778	0.00661688	0.00578534	0.00271577	0.00342941	0.00283095	0.00165326	0.00164319	0.00173656
YLL058W	9.19633e-161	5.93531e-157	0.00192082	0.00343265	0.00414286	0.00548968	0.00329203	0.00188092	1.45837	-0.058249	-1.09082	-1.51662	-2.54919	0.00141088	0.00180703	0.00254456	0.00382485	0.0028439	0.00362918	0.00379666	0.00352761	0.00510432	0.00625481	0.00464674	0.0055675	0.0037064	0.00287578	0.0032939	0.00175175	0.00191001	0.001981
YML092C	2.00387e-160	1.2931e-156	0.00165709	0.00227191	0.00228481	0.00989307	0.00394671	0.00207875	2.4937	0.765478	-0.129184	-1.72823	-2.62289	0.00173761	0.00182541	0.00140824	0.00251025	0.00221594	0.00208956	0.00257272	0.00218374	0.00209796	0.0112128	0.00801332	0.010453	0.00406221	0.00377263	0.00400531	0.00234711	0.00185513	0.00203403
YLR027C	1.09329e-158	7.0539e-155	0.00294327	0.0039301	0.00397515	0.00875556	0.00444519	0.00237843	1.53449	0.172682	-0.712697	-1.36181	-2.24719	0.0032912	0.00342744	0.00211117	0.0049478	0.00368817	0.00315434	0.00487333	0.00414956	0.00290257	0.00876582	0.00837875	0.0091221	0.00435929	0.00457146	0.00440483	0.00248705	0.00214683	0.0025014
YLL029W	1.66138e-158	1.07176e-154	0.00193006	0.0034904	0.00381431	0.00647747	0.00395516	0.00216634	1.68581	0.174657	-0.782834	-1.51116	-2.46865	0.00147246	0.00173235	0.00258538	0.00307774	0.00276346	0.00463001	0.00313149	0.00306317	0.00524828	0.00684945	0.00562	0.00696295	0.00459061	0.00319501	0.00407986	0.00217548	0.00223185	0.00209169
YOL097C	7.1715e-158	4.62562e-154	0.00184633	0.00178354	0.00182698	0.00986832	0.0027089	0.00129315	2.34421	0.571332	-0.462069	-1.77288	-2.80628	0.00199217	0.00192469	0.00162213	0.00186068	0.00194236	0.00154759	0.00213787	0.00189143	0.00145163	0.0109123	0.00895542	0.00973725	0.00311772	0.00244799	0.00256099	0.00138319	0.00129941	0.00119686
YEL040W	1.28122e-157	8.26261e-154	0.00775804	0.0067343	0.00573944	0.00693244	0.00162783	0.00079751	-0.159695	-1.97089	-2.67379	-1.8112	-2.51409	0.00670543	0.0073663	0.00920241	0.00640543	0.00782351	0.00597395	0.00589726	0.00572698	0.00559407	0.0085192	0.00527923	0.0069989	0.00131744	0.00204877	0.00151729	0.000845605	0.000675231	0.000871693
YDR037W	7.67492e-157	4.94879e-153	0.00215985	0.00247723	0.00260677	0.00689909	0.00196331	0.00109447	1.62197	-0.317971	-1.16628	-1.93994	-2.78825	0.00239784	0.00238064	0.00170106	0.00293107	0.00271044	0.00179017	0.00312293	0.00291939	0.00177799	0.00652304	0.0070628	0.00711144	0.00212231	0.00174498	0.00202264	0.00118201	0.000968639	0.00113277
YNL208W	1.41201e-156	9.10323e-153	0.000844701	0.00193071	0.00192394	0.0108156	0.00572328	0.003028	3.50159	1.51025	0.622862	-1.99134	-2.87873	0.000964489	0.000972765	0.000596848	0.00214892	0.00195575	0.00168746	0.00221101	0.00181654	0.00174427	0.015326	0.00632827	0.0107924	0.00671536	0.00504124	0.00541323	0.0035192	0.00271108	0.00285373
YBR127C	1.82832e-156	1.17854e-152	0.00215606	0.00272185	0.00259618	0.00764286	0.00291917	0.001334	1.76965	0.0968188	-0.901147	-1.67283	-2.6708	0.00245409	0.00251798	0.00149612	0.00330216	0.00288736	0.00197604	0.00318194	0.00266831	0.0019383	0.00746417	0.00755965	0.00790477	0.00288271	0.00299903	0.00287578	0.00131319	0.00128817	0.00140063
YHL027W	2.16121e-156	1.3929e-152	0.00236405	0.00399304	0.00466401	0.00697404	0.00426979	0.00271958	1.51358	0.0939284	-0.75236	-1.41965	-2.26594	0.00126154	0.00155105	0.00427954	0.00333698	0.00303459	0.00560755	0.00352446	0.00352446	0.00694311	0.00884635	0.00511078	0.00696499	0.00488831	0.00353939	0.00438167	0.00237899	0.00303351	0.00274623
YIL052C	3.61666e-156	2.33057e-152	0.000945533	0.00102131	0.00100928	0.0134423	0.0026464	0.0014751	3.66885	1.27666	0.497916	-2.39218	-3.17093	0.00114521	0.00103249	0.000658891	0.000981928	0.00131819	0.000763798	0.00107135	0.00130947	0.000647012	0.0133591	0.0151806	0.0117871	0.00224292	0.00340772	0.00228856	0.00160263	0.00158856	0.00123411
YGL105W	6.72824e-156	4.335e-152	0.00186973	0.0018838	0.00173333	0.0114244	0.00306145	0.00148951	2.53601	0.666708	-0.203394	-1.8693	-2.73941	0.00206324	0.00208558	0.00146037	0.00214368	0.00199764	0.00151008	0.00203047	0.00190747	0.00126203	0.0125665	0.0103933	0.0113134	0.00337464	0.00283095	0.00297875	0.00159246	0.00140974	0.00146633
YIL109C	1.27118e-155	8.18894e-152	0.00264229	0.00368589	0.00404936	0.00516804	0.00245701	0.00118902	0.936645	-0.562373	-1.67067	-1.49902	-2.60731	0.00263391	0.00288367	0.0024093	0.00386393	0.00389727	0.00329646	0.00407613	0.00431895	0.00375299	0.00538371	0.00486163	0.00525877	0.00253612	0.00238693	0.00244799	0.00123687	0.0010933	0.00123687
YER025W	4.23761e-155	2.72944e-151	0.00193994	0.00187115	0.00181334	0.00886382	0.00202651	0.00102487	2.12425	0.108346	-0.75545	-2.0159	-2.8797	0.00216191	0.00199783	0.00166009	0.00199045	0.00200648	0.00161652	0.00198874	0.00185719	0.00159409	0.00818968	0.00944637	0.00895542	0.00212966	0.00191447	0.00203541	0.00107126	0.000986116	0.00101724
YJL207C	7.21587e-155	4.64702e-151	0.00410813	0.00508888	0.00635515	0.00409902	0.00174578	0.000951027	-0.0031115	-1.48075	-2.59492	-1.47764	-2.59181	0.00366464	0.00387224	0.0047875	0.00414933	0.00419952	0.0069178	0.00522647	0.00564265	0.00819632	0.00441664	0.00392866	0.00395175	0.00191169	0.00166339	0.00166226	0.000955308	0.00101135	0.000886421
YOR027W	2.17216e-152	1.39866e-148	0.00182425	0.00132097	0.0015105	0.0108447	0.00209291	0.00113044	2.49504	0.618597	-0.382637	-1.87644	-2.87767	0.00226123	0.00237309	0.000838433	0.00138353	0.00137415	0.00120523	0.00167032	0.00170565	0.00115554	0.00903824	0.0125835	0.0109123	0.00207863	0.00215559	0.00204452	0.00127049	0.000991357	0.00112948
YFL014W	1.39659e-151	8.99123e-148	0.000129452	0.00249708	0.00229479	0.0048961	0.00517663	0.00319064	4.32486	1.01687	0.455071	-3.30799	-3.86979	0.000129843	0.000134042	0.000124472	0.0020985	0.00246734	0.0029254	0.00221924	0.00261922	0.00204591	0.0049771	0.0052096	0.00450161	0.00734809	0.00301465	0.00516715	0.00411918	0.0025483	0.00290446
YCL061C	4.14387e-151	2.66741e-147	0.00285324	0.00427631	0.00484508	0.0047258	0.00220002	0.0012986	0.704531	-0.921893	-1.80671	-1.62642	-2.51124	0.00295575	0.00287548	0.0027285	0.00375767	0.00424013	0.00483112	0.00475885	0.00404941	0.00572698	0.00393852	0.00552127	0.00471759	0.00225756	0.00193319	0.00240931	0.00125466	0.00127562	0.00136551
YLR061W	2.12639e-149	1.36855e-145	0.00126642	0.000926281	0.000921892	0.0267643	0.00528824	0.00261242	4.27645	2.3689	1.39021	-1.90755	-2.88624	0.00138295	0.00129886	0.00111745	0.000840536	0.000990873	0.000947433	0.00101993	0.000982146	0.000763604	0.0260277	0.0273409	0.0269244	0.00549449	0.00520585	0.00516438	0.00308062	0.00205214	0.00270451
YDL234C	6.68486e-149	4.30171e-145	0.00217618	0.00641342	0.00802525	0.004003	0.00359953	0.00294536	0.844208	-0.812569	-1.40964	-1.65678	-2.25385	0.00155426	0.00215419	0.00282011	0.00597395	0.0064418	0.0068245	0.00694311	0.00806675	0.00906589	0.0055675	0.00246136	0.00398013	0.00496253	0.00212966	0.0037064	0.00271108	0.00313374	0.00299127
YKL218C	1.44248e-148	9.28092e-145	0.00113633	0.0039494	0.00432247	0.00540461	0.00456707	0.00323377	2.13587	0.20383	-0.405485	-1.93204	-2.54135	0.00103249	0.000943413	0.00143308	0.00440382	0.00383841	0.00360597	0.00427223	0.00438978	0.0043054	0.00785817	0.00313787	0.00521778	0.00617285	0.00304259	0.00448577	0.00280586	0.00367292	0.00322252
YML026C	3.63838e-148	2.34057e-144	0.00150163	0.00126172	0.00118953	0.0124134	0.00238197	0.00119196	2.94958	0.856184	0.00268124	-2.09339	-2.9469	0.0018021	0.00143804	0.00126475	0.00102498	0.0015407	0.00121948	0.00123307	0.00139898	0.000936526	0.0130759	0.0118852	0.0122792	0.00248722	0.0022296	0.00242909	0.00130864	0.00105222	0.00121502
YBL107C	7.97226e-148	5.12776e-144	0.00110064	0.00144959	0.0019048	0.0137801	0.00500588	0.00376259	3.50843	1.70685	0.938939	-1.80158	-2.56949	0.00119663	0.0008733	0.001232	0.00150509	0.00111621	0.00172746	0.00216148	0.00149469	0.00205821	0.0115279	0.0168022	0.0130103	0.00403977	0.00608956	0.00488831	0.00270451	0.00475837	0.00382488
YGL254W	8.2983e-148	5.33663e-144	0.00109001	0.00189737	0.00230652	0.00499461	0.00212504	0.00117205	2.0788	0.154206	-0.908761	-1.9246	-2.98756	0.000858639	0.000719233	0.00169214	0.00193001	0.00161841	0.00214368	0.00213173	0.00210459	0.00268324	0.00622519	0.00342444	0.0053342	0.0025022	0.00168359	0.00218935	0.00124767	0.001148	0.00112048
YJL200C	2.37276e-147	1.52569e-143	0.00394738	0.0054241	0.00560538	0.0061007	0.00276733	0.00172714	0.612867	-0.941003	-1.63161	-1.55387	-2.24448	0.00347115	0.00320615	0.00516485	0.00448205	0.00597395	0.0058163	0.00513078	0.00591539	0.00576996	0.00847923	0.0034866	0.00633627	0.00382946	0.00171947	0.00275307	0.00173656	0.00171494	0.00172991
YIL051C	3.14877e-147	2.02435e-143	0.00196167	0.00146313	0.00134093	0.0135832	0.00228479	0.00128368	2.71817	0.602859	-0.0576387	-2.11532	-2.77581	0.00237309	0.00198298	0.00152894	0.00174257	0.00137027	0.00127654	0.00154003	0.00132601	0.00115676	0.0141322	0.0134811	0.0131361	0.00218935	0.00242212	0.00224292	0.001372	0.00117964	0.00129941
YPR080W	1.32485e-146	8.51611e-143	0.00145885	0.00204543	0.00197228	0.00490447	0.000920062	0.000623917	1.66954	-1.05735	-1.49075	-2.72689	-3.16029	0.00175359	0.0016902	0.000932757	0.00163675	0.00354582	0.000953737	0.00155493	0.00351942	0.000842479	0.00509396	0.00843747	0.00118199	0.000805568	0.00167977	0.000274849	0.000597745	0.00114114	0.000132868
YCL035C	2.20294e-146	1.41583e-142	0.000617462	0.00154894	0.00149008	0.0103007	0.00456894	0.00271365	3.81913	1.48984	0.815192	-2.32929	-3.00393	0.00078134	0.000647291	0.000423756	0.0015923	0.00166068	0.00139384	0.00162062	0.00159753	0.00125207	0.0132079	0.0090578	0.00863641	0.00398012	0.00651359	0.00321311	0.00266806	0.00345128	0.00202162
YDL248W	3.98717e-146	2.56215e-142	0.00336471	0.0120164	0.0153292	0.0020466	0.00128988	0.0011193	-0.685385	-3.1049	-3.63898	-2.41951	-2.9536	0.00268682	0.00219144	0.00521587	0.00721647	0.0175466	0.0112862	0.00838331	0.0238625	0.0137418	0.00324574	0.000609671	0.00228437	0.0017368	0.000796895	0.00133594	0.000704744	0.00134451	0.00130864
YKL104C	9.16885e-146	5.89099e-142	0.00159841	0.00292206	0.0030625	0.00497697	0.00230875	0.00133262	1.56807	-0.324728	-1.13102	-1.8928	-2.69909	0.00149278	0.00163675	0.00166571	0.0029254	0.00290343	0.00293736	0.00300977	0.00304072	0.00313702	0.00471759	0.00505009	0.00516324	0.00258927	0.00202994	0.00230705	0.00134017	0.00131319	0.00134451
YNL036W	5.43486e-143	3.49136e-139	0.000414001	0.000598249	0.000609709	0.0115137	0.000628908	0.00106793	4.44303	0.0602302	0.702377	-4.3828	-3.74066	0.000285779	0.00026306	0.000693164	0.000345928	0.000446588	0.00100223	0.000597862	0.000863329	0.000367936	0.0149823	0.00941862	0.0101401	0.00102447	0.000236144	0.000626109	0.00110628	0.00116973	0.000927767
YGL244W	5.95387e-143	3.82417e-139	0.000539358	0.000854073	0.00107487	0.0119263	0.00395213	0.00232403	4.18955	2.06268	1.03186	-2.12687	-3.1577	0.00054131	0.000660801	0.000415963	0.000762793	0.00105296	0.000746469	0.00106097	0.00117624	0.000987405	0.0103006	0.0131361	0.0123423	0.00386108	0.00393309	0.00406221	0.00209169	0.00244019	0.00244019
YER177W	9.76668e-143	6.27216e-139	0.00128884	0.0015803	0.00149858	0.0107107	0.00351425	0.00172202	2.94176	1.09546	0.186466	-1.8463	-2.75529	0.00155105	0.00149278	0.000822681	0.0018156	0.00161588	0.00130943	0.00171836	0.00156304	0.00121433	0.0107924	0.0107924	0.0105474	0.00349635	0.00370416	0.00334223	0.00188247	0.00159718	0.00168641
YBL002W	5.3564e-142	3.43935e-138	0.00161613	0.000865965	0.000879713	0.0206487	0.00295678	0.00146052	3.57979	1.64093	0.660341	-1.93886	-2.91945	0.0015998	0.00131727	0.00193129	0.000882146	0.00073329	0.00098246	0.000968963	0.000935214	0.000734961	0.0241587	0.0190178	0.0187696	0.00267809	0.00347647	0.00271577	0.00172991	0.00126076	0.00139088
YPL272C	5.88355e-142	3.77724e-138	0.000582375	0.00504303	0.00971515	0.00377085	0.00459219	0.0093007	2.46828	-0.131797	-0.0621076	-2.60008	-2.53039	0.000191769	0.00023808	0.00131727	0.00454863	0.003364	0.00721647	0.00452643	0.00343059	0.0211884	0.00476624	0.00280536	0.00374094	0.00520585	0.00398012	0.00459061	0.00560209	0.0142804	0.00801956
YDL075W	2.02682e-141	1.30102e-137	0.0010769	0.000889734	0.000880527	0.0160154	0.00239513	0.00147125	3.75186	1.3159	0.668926	-2.43596	-3.08294	0.001332	0.00112938	0.000769325	0.000934653	0.000963047	0.000771503	0.00106142	0.000959446	0.000620714	0.0135	0.0193094	0.0152368	0.00199781	0.00291205	0.00227554	0.00141128	0.00165326	0.00134921
YGL030W	4.69768e-141	3.01497e-137	0.000796394	0.000784131	0.000794054	0.0101195	0.00159749	0.000821543	3.48076	0.925029	0.0427077	-2.55573	-3.43805	0.000916697	0.000851567	0.000620917	0.000727616	0.000970668	0.000654108	0.000822121	0.0010207	0.000539342	0.00768643	0.0126633	0.0100086	0.00124579	0.00206923	0.00147745	0.00082855	0.000845605	0.000790475
YML008C	2.68194e-140	1.721e-136	0.00128068	0.00147741	0.00144013	0.00796175	0.00195147	0.00103437	2.52779	0.374736	-0.434272	-2.15305	-2.96206	0.00149742	0.00147246	0.000872148	0.00171226	0.00155519	0.00116479	0.00168762	0.00141296	0.00121982	0.00711144	0.0085192	0.00825462	0.00182412	0.00200036	0.00202994	0.000936858	0.00107296	0.0010933
YNL308C	3.10436e-139	1.99176e-135	0.000665339	0.000835426	0.00096914	0.01046	0.00264372	0.00149765	3.75038	1.53152	0.57033	-2.21886	-3.18005	0.000854382	0.000649667	0.000491969	0.000832025	0.000924083	0.00075017	0.00107467	0.000978566	0.000854182	0.00969747	0.0110281	0.0106546	0.0030813	0.00209329	0.00275655	0.00132863	0.00160892	0.00155542
YLR325C	3.67098e-139	2.35494e-135	0.000964285	0.000824159	0.000854331	0.0163961	0.00255666	0.00163788	3.92796	1.50245	0.850765	-2.4255	-3.07719	0.00107107	0.000918983	0.000902799	0.00083275	0.000747835	0.000891891	0.000965709	0.000848809	0.000748474	0.013987	0.0201295	0.0150719	0.00209329	0.00315457	0.00242212	0.00157006	0.00171047	0.0016331
YDL130W	8.10935e-139	5.20134e-135	0.00134462	0.00102628	0.00100472	0.0172619	0.00378167	0.00173631	3.56819	1.76634	0.722418	-1.80185	-2.84577	0.00158128	0.00140511	0.00104747	0.00106123	0.00102924	0.00098837	0.00112828	0.0011115	0.000774392	0.0191079	0.0163389	0.0163389	0.0036087	0.00430689	0.00342941	0.0019891	0.00163128	0.00158856
YDL241W	5.84609e-138	3.7491e-134	0.000746411	0.00123963	0.00118617	0.0104434	0.00215875	0.00177677	3.60653	0.744647	0.537899	-2.86188	-3.06863	0.000739035	0.000696158	0.000804039	0.00121394	0.00111267	0.00139228	0.00108857	0.00128119	0.00118874	0.0136866	0.00754017	0.0101036	0.00291767	0.00146528	0.00209329	0.00161508	0.00217548	0.00153975
YLL048C	1.99897e-137	1.28174e-133	0.0117317	0.0177831	0.0189789	0.00292981	0.00100124	0.000870149	-1.95799	-3.99598	-4.26847	-2.03799	-2.31048	0.0117373	0.0116412	0.0118166	0.0175466	0.020132	0.0156708	0.0180616	0.0187099	0.0201651	0.00244159	0.0035779	0.00276995	0.000862875	0.00108421	0.00105662	0.000775155	0.000997813	0.000837479
YNL307C	6.21615e-137	3.98517e-133	0.00264941	0.00310372	0.00321184	0.00618197	0.00199907	0.00123965	1.18597	-0.605087	-1.29253	-1.79105	-2.4785	0.00282399	0.00281424	0.00230998	0.00314534	0.00306708	0.00309875	0.0033638	0.00308978	0.00318194	0.00446311	0.00771518	0.00636762	0.00158299	0.00237272	0.00204151	0.00123214	0.00125466	0.00123214
YER009W	1.57677e-136	1.01071e-132	0.00120483	0.00125432	0.0011572	0.0191441	0.00469861	0.00279169	3.86114	1.80924	1.1883	-2.0519	-2.67284	0.00145767	0.00123304	0.000923777	0.0012747	0.00126182	0.00122643	0.00118874	0.00128771	0.000995163	0.0199588	0.0195154	0.0179582	0.00468885	0.00510011	0.00430689	0.00276209	0.00295275	0.00266022
YLR441C	4.01044e-136	2.57029e-132	0.0019529	0.00185321	0.00171347	0.0102089	0.00232965	0.00138723	2.31647	0.311901	-0.282526	-2.00457	-2.599	0.00217058	0.00201113	0.001677	0.00191888	0.0020008	0.00163996	0.00191425	0.00182414	0.00140201	0.0101401	0.0101036	0.0103831	0.0024914	0.00214893	0.00234861	0.00141297	0.00136551	0.00138319
YKL181W	1.08721e-135	6.96684e-132	0.00259368	0.0029825	0.00326031	0.00544791	0.00152009	0.00106402	1.03664	-0.919286	-1.51276	-1.95593	-2.5494	0.00254711	0.00254711	0.00268682	0.00299016	0.00306997	0.00288736	0.00340944	0.00318194	0.00318954	0.00418974	0.00670644	0.00544754	0.0013141	0.00175307	0.0014931	0.000994081	0.00110761	0.00109037
YNL313C	3.65695e-135	2.34301e-131	0.00339175	0.00337905	0.00369946	0.00622472	0.00208357	0.00121697	0.853204	-0.666904	-1.51378	-1.52011	-2.36698	0.00312087	0.00295575	0.00409864	0.00301011	0.00318635	0.00394068	0.00354502	0.00303294	0.00452043	0.00541649	0.00676585	0.00649183	0.00234328	0.00174079	0.00216664	0.00112411	0.00119686	0.00132994
YBL113C	9.6836e-135	6.20332e-131	0.00468525	0.0387963	0.0369108	0.000506623	7.84797e-05	0.000150035	-2.93716	-7.60883	-7.09473	-4.67167	-4.15757	0.00183986	0.003083	0.00913288	0.011827	0.093911	0.0106507	0.0157283	0.0768021	0.0182019	0.00151987	0	0	0	0	0.000235439	0	0.000360206	8.99e-05
YPR145W	3.38097e-134	2.16551e-130	0.000899796	0.00200998	0.00220602	0.00375144	0.00128114	0.000871772	1.92366	-0.603923	-1.22905	-2.52759	-3.15271	0.00100484	0.00111745	0.0005771	0.00259053	0.00251025	0.00092916	0.00278968	0.00264722	0.00118118	0.00380585	0.00365769	0.00379077	0.00117347	0.00139373	0.00127623	0.000765185	0.00098378	0.00086635
YBL039C	4.08525e-133	2.61619e-129	0.00280141	0.00243355	0.00252985	0.00667267	0.0016762	0.000893597	1.21707	-0.507344	-1.38564	-1.72441	-2.60271	0.0030553	0.00292432	0.0024246	0.00254592	0.00274523	0.00200949	0.00293652	0.00254398	0.00210904	0.00663445	0.00648062	0.00690295	0.00200244	0.00126706	0.0017591	0.000945402	0.00081854	0.00091685
YEL066W	6.00924e-132	3.84772e-128	0.00101635	0.00163261	0.00211309	0.00579454	0.00244295	0.00159094	2.37895	0.548069	-0.384078	-1.83088	-2.76302	0.00117551	0.00100025	0.0008733	0.0018885	0.0016889	0.00132043	0.00230845	0.00222637	0.00180445	0.00506099	0.00616131	0.00616131	0.00202994	0.00283985	0.00245905	0.00191001	0.00146633	0.00139648
YNL329C	2.29294e-131	1.46794e-127	0.00420099	0.0057077	0.00738809	0.00326051	0.00145312	0.000989121	-0.354038	-1.8887	-2.75805	-1.53467	-2.40401	0.00303501	0.00331037	0.00625758	0.00480069	0.00519206	0.00713035	0.00574607	0.00589726	0.0105209	0.00425671	0.00232574	0.00319908	0.00166944	0.00114001	0.0015499	0.00101353	0.000942476	0.00101135
YKR042W	6.80924e-131	4.35859e-127	0.00175825	0.00336394	0.00376312	0.002618	0.00136595	0.00059059	0.543522	-1.22884	-2.44865	-1.77236	-2.99218	0.00177917	0.00167346	0.00182211	0.00378819	0.00360597	0.00269766	0.00384333	0.0041949	0.00325112	0.00270741	0.00241185	0.00273476	0.00109281	0.00161131	0.00139373	0.000619434	0.000538788	0.000613549
YGL252C	1.01395e-130	6.48928e-127	0.00227678	0.00380324	0.00400108	0.00565376	0.00281426	0.00197089	1.2681	-0.418937	-0.978607	-1.68704	-2.24671	0.00238433	0.00234079	0.00210523	0.00368998	0.00381112	0.00390861	0.00378572	0.00349265	0.00472488	0.00489123	0.00657897	0.00549108	0.00283095	0.00280876	0.00280307	0.00191617	0.00208648	0.00191001
YER091C	1.1269e-130	7.21102e-127	0.00182506	0.00422309	0.00439952	0.0039614	0.00216772	0.00168896	1.06891	-0.924548	-1.32059	-1.99346	-2.38949	0.00199783	0.00210523	0.00137212	0.00553418	0.00414493	0.00299016	0.0041949	0.0043054	0.00469826	0.00389003	0.00391388	0.0040803	0.00246285	0.00178274	0.00225756	0.00169993	0.00160263	0.00176432
YPL143W	1.37756e-130	8.81362e-127	0.00121613	0.00103997	0.000995597	0.0122819	0.0024874	0.00123964	3.21357	1.16791	0.285201	-2.04566	-2.92837	0.00138934	0.00126154	0.000997519	0.00103586	0.0010742	0.00100985	0.00110071	0.00108253	0.000803549	0.0111629	0.0126546	0.0130282	0.00231296	0.00258479	0.00256445	0.00135105	0.00101353	0.00135433
YJL171C	7.54783e-130	4.82835e-126	0.00169988	0.00353379	0.00389449	0.00432773	0.0017262	0.0015254	1.28881	-0.984491	-1.28632	-2.2733	-2.57513	0.00116654	0.00154128	0.00239183	0.00345819	0.00316971	0.00397346	0.00364104	0.00375156	0.00429089	0.00701551	0.00158601	0.00438166	0.00219356	0.00121516	0.00176988	0.00164773	0.0013313	0.00159718
YKL184W	1.04994e-129	6.71539e-126	0.00163288	0.00227635	0.00247909	0.00570988	0.0019381	0.00132107	1.73323	-0.219439	-0.850473	-1.95266	-2.5837	0.00149477	0.00159507	0.00180881	0.00215112	0.0021495	0.00252843	0.00232957	0.00218829	0.00291939	0.00491892	0.00649183	0.0057189	0.00169175	0.00218935	0.00193319	0.00111026	0.00153975	0.00131319
YBL104C	1.18025e-128	7.54767e-125	0.00384875	0.00422489	0.00479267	0.00480065	0.00178398	0.0011036	0.310099	-1.18993	-2.00459	-1.50003	-2.31469	0.00320615	0.00332566	0.00501446	0.00383637	0.00350968	0.00532862	0.00428373	0.00391033	0.00618394	0.00511699	0.00454156	0.00474339	0.00204151	0.00140182	0.0019086	0.00108935	0.00115781	0.00106364
YMR205C	4.59884e-128	2.9405e-124	0.00349242	0.00395002	0.00392018	0.00451832	0.00177813	0.000752976	0.360558	-1.10009	-2.20926	-1.46065	-2.56981	0.00397869	0.00402426	0.00247432	0.00485072	0.00401615	0.00298318	0.00461764	0.00428373	0.00285917	0.00386458	0.00513247	0.00455791	0.00151729	0.00202264	0.00179446	0.000760192	0.000700318	0.000798419
YFL048C	1.05057e-127	6.71629e-124	0.00333818	0.00378714	0.0041449	0.00537898	0.00207541	0.00127861	0.669011	-0.831371	-1.6079	-1.50038	-2.27692	0.00340407	0.00318305	0.00342744	0.00367392	0.00315807	0.00452944	0.00395864	0.00363071	0.00484536	0.00616131	0.00417868	0.00579693	0.00201988	0.00220597	0.00200036	0.00129941	0.00117784	0.00135859
YAL016W	1.09378e-126	6.99146e-123	0.00145257	0.0024067	0.0025083	0.00517379	0.00226223	0.00135121	1.7506	-0.0849108	-0.836745	-1.83551	-2.58735	0.00129393	0.00140177	0.00166202	0.00227239	0.00218425	0.00276346	0.00233852	0.00244987	0.0027365	0.00498056	0.00521778	0.00532302	0.00231865	0.00203541	0.00243263	0.00117362	0.00148761	0.00139239
YKL035W	2.57442e-126	1.64531e-122	0.000985938	0.0031041	0.00268009	0.00543955	0.00528655	0.00220635	2.32877	0.745654	-0.267314	-1.58312	-2.59608	0.000938382	0.000921955	0.00109748	0.00264049	0.00253678	0.00413502	0.0021019	0.00229733	0.00364104	0.00652869	0.00395599	0.00583396	0.00545894	0.00496253	0.0054382	0.00226308	0.00203887	0.00231709
YBL103C	2.67211e-126	1.70748e-122	0.00175914	0.00235814	0.00264431	0.00662475	0.00248557	0.00171404	1.8432	0.0723163	-0.591658	-1.77088	-2.43485	0.00108846	0.000948474	0.0032405	0.00180399	0.0015261	0.00374432	0.00179405	0.00169182	0.00444706	0.00804776	0.00529778	0.00652869	0.00277584	0.00204452	0.00263635	0.00194804	0.00155542	0.00163867
YDL140C	6.03687e-126	3.85696e-122	0.0031157	0.00519277	0.00616243	0.00297343	0.00178955	0.000976623	-0.064852	-1.4758	-2.51729	-1.41095	-2.45244	0.0032678	0.00363335	0.00244594	0.00523676	0.00605052	0.00429103	0.00674703	0.00635341	0.00538685	0.00221382	0.00370033	0.00300613	0.00141654	0.00212799	0.00182412	0.00100877	0.000900426	0.00102067
YNL069C	9.08141e-126	5.8012e-122	0.0016679	0.00132415	0.00119042	0.0141331	0.00312189	0.00157447	2.99432	1.16613	0.370583	-1.82819	-2.62373	0.00193886	0.00179263	0.0012722	0.00138292	0.00136578	0.00122374	0.00135622	0.00123349	0.000981546	0.0138558	0.0146878	0.0138558	0.00301465	0.0033136	0.00303742	0.00157886	0.00156173	0.00158282
YML119W	2.28323e-125	1.4583e-121	0.000797453	0.00183838	0.0021287	0.00582048	0.00371413	0.00206007	2.69369	0.96892	-0.0446977	-1.72477	-2.73839	0.000568896	0.000520644	0.00130282	0.00155802	0.00154527	0.00241184	0.00159753	0.00191245	0.00287613	0.00684103	0.00456912	0.0060513	0.00420593	0.0032323	0.00370416	0.00163128	0.00231709	0.00223185
YOL143C	3.3343e-125	2.12928e-121	0.00114415	0.00144902	0.00150709	0.00651568	0.00182026	0.00106093	2.39126	0.306234	-0.462072	-2.08503	-2.85333	0.00139682	0.00125668	0.000778952	0.00152384	0.00155388	0.00126934	0.00164608	0.00162652	0.00124867	0.0061524	0.0069989	0.00639576	0.00173223	0.00209187	0.00163669	0.00115781	0.00106842	0.000956563
YKL145W	4.47387e-125	2.85657e-121	0.0012444	0.00173384	0.00177842	0.00618476	0.00214347	0.00117265	2.20744	0.287895	-0.554148	-1.91954	-2.76159	0.00144597	0.00146138	0.000825851	0.00205595	0.0017798	0.00136578	0.00210459	0.00176489	0.00146579	0.00511078	0.00785817	0.00558533	0.00197553	0.00247935	0.00197553	0.00105092	0.001372	0.00109504
YDL083C	2.27821e-124	1.45441e-120	0.0014768	0.00122286	0.00109381	0.0100981	0.001834	0.000935961	2.67719	0.540818	-0.200828	-2.13637	-2.87802	0.00158861	0.00154987	0.00129193	0.00122327	0.00133781	0.00110752	0.00119368	0.00120924	0.000878504	0.00935127	0.0111295	0.00981357	0.00167454	0.00217392	0.00165354	0.00104692	0.000902136	0.000858821
YBL098W	9.03433e-124	5.76661e-120	0.000882165	0.00157253	0.00182229	0.00379719	0.00127885	0.00076365	1.96575	-0.274786	-1.13542	-2.24054	-3.10117	0.000937182	0.000675922	0.00103339	0.00154759	0.00156041	0.0016096	0.00176489	0.00173036	0.00197163	0.00456392	0.00288914	0.00393852	0.00153244	0.000913203	0.0013909	0.00073022	0.000801203	0.000759526
YIL115C	1.30891e-123	8.35344e-120	0.00163212	0.00264821	0.00303177	0.00342035	0.00149169	0.000824534	1.01442	-0.780045	-1.73754	-1.79447	-2.75196	0.00151681	0.0014756	0.00190394	0.00249116	0.00259712	0.00285635	0.00292998	0.00283399	0.00333135	0.00344227	0.00340441	0.00341436	0.00154606	0.00134763	0.00158139	0.000876712	0.000755	0.00084189
YMR120C	1.48487e-123	9.47494e-120	0.00146139	0.00204968	0.00196933	0.005254	0.0012125	0.00094806	1.76423	-0.702982	-0.967459	-2.46721	-2.73169	0.00118026	0.00106024	0.00214368	0.00321869	0.00187197	0.00105839	0.00218939	0.00187288	0.00184571	0.0062634	0.00415549	0.00534311	0.00130225	0.0011166	0.00121863	0.00086635	0.00103535	0.000942476
YDL160C	3.09325e-123	1.97349e-119	0.00127772	0.00190734	0.00184955	0.00500466	0.00176309	0.000890634	1.87371	-0.106437	-0.961989	-1.98015	-2.8357	0.00131011	0.00139369	0.00112938	0.00194236	0.00202308	0.00175658	0.00186063	0.00182027	0.00186775	0.00525877	0.00463821	0.00511699	0.00164912	0.00183128	0.00180888	0.000856618	0.000882228	0.000933056
YDL225W	1.03953e-122	6.63119e-119	0.00144602	0.00198337	0.00203946	0.0074803	0.0030071	0.00176333	2.27831	0.571922	-0.197294	-1.70638	-2.4756	0.00123954	0.00137212	0.00172639	0.00201549	0.00175947	0.00217515	0.00191245	0.00174989	0.00245603	0.00856763	0.00625481	0.00761847	0.00342941	0.00245905	0.00313284	0.00178405	0.00176432	0.00174164
YML085C	1.17502e-122	7.49429e-119	0.00182473	0.00259893	0.00256441	0.00516306	0.00228613	0.00113035	1.44139	-0.176263	-1.10172	-1.61765	-2.54311	0.00213911	0.00207565	0.00125944	0.00288736	0.00273728	0.00217216	0.00295166	0.00269102	0.00205055	0.00474339	0.0055452	0.00520059	0.00216664	0.00234087	0.00235088	0.00117964	0.00104692	0.00116449
YJL052W	5.46422e-122	3.48453e-118	0.000387016	0.0059823	0.0051178	0.00204973	0.00523957	0.0024481	2.09547	-0.187208	-1.028	-2.28268	-3.12348	0.00044201	0.00041215	0.000306889	0.00707909	0.00798647	0.00288135	0.00576996	0.00647255	0.00311089	0.0030105	0.00110205	0.00203663	0.00393309	0.00675197	0.00503364	0.00239004	0.00248705	0.00246722
YHR008C	5.96242e-122	3.80164e-118	0.000942715	0.00173921	0.00148236	0.00609635	0.00282787	0.00116176	2.54731	0.664725	-0.321873	-1.88259	-2.86919	0.00101902	0.00102489	0.000784238	0.00195837	0.00184432	0.00141496	0.00156729	0.00164903	0.00123075	0.00591137	0.00611429	0.0062634	0.00228856	0.0034192	0.00277584	0.00126382	0.00106364	0.00115781
YML103C	7.04075e-122	4.48848e-118	0.00429841	0.00575548	0.00641892	0.00442257	0.00232292	0.00143976	0.0399712	-1.2658	-2.0671	-1.30577	-2.10708	0.00387224	0.00353314	0.00548986	0.00450766	0.004258	0.00850079	0.00496561	0.00533363	0.0089575	0.00428597	0.00459166	0.00439007	0.00253037	0.00197553	0.00246285	0.00142597	0.00141764	0.00147566
YHL001W	3.70146e-121	2.35931e-117	0.000797122	0.000651314	0.000666054	0.00930637	0.00138768	0.000670124	3.36026	0.966125	0.00744166	-2.39413	-3.35282	0.000895141	0.000754886	0.000741339	0.000542882	0.000716869	0.000694192	0.000679989	0.000695154	0.00062302	0.00827805	0.0106818	0.00895929	0.00111153	0.00182739	0.00122411	0.000736751	0.000652768	0.000620853
YOL059W	6.10863e-121	3.89303e-117	0.00118204	0.0018904	0.00193964	0.00478338	0.00210008	0.00100231	1.91228	0.143071	-0.875396	-1.76921	-2.78768	0.00115377	0.00117684	0.0012155	0.00207703	0.00179017	0.00180399	0.00208789	0.00191075	0.00182027	0.00477574	0.0045973	0.0049771	0.00204452	0.0021334	0.00212231	0.000865186	0.00111449	0.00102727
YER074W	7.74177e-121	4.93305e-117	0.000618569	0.000645196	0.000670371	0.00819203	0.00147453	0.000701785	3.49082	1.05836	0.0561679	-2.43246	-3.43465	0.000731014	0.000655117	0.000469577	0.000440479	0.00106975	0.000425357	0.000558662	0.00109675	0.000355703	0.00829915	0.00935127	0.00692566	0.00143894	0.00204151	0.000943143	0.000801203	0.000751265	0.000552886
YBL058W	1.52802e-120	9.735e-117	0.00140957	0.00211433	0.00197743	0.00671094	0.00298592	0.00150307	2.15831	0.475021	-0.369718	-1.68329	-2.52803	0.00149612	0.00152894	0.00120364	0.00219183	0.0021154	0.00203576	0.00194563	0.00190363	0.00208303	0.00603421	0.00746417	0.00663445	0.00299903	0.00294409	0.00301465	0.00168641	0.00131023	0.00151258
YOL159C	1.61875e-120	1.03114e-116	0.000761116	0.00134538	0.00182857	0.00317828	0.000781973	0.000648437	1.90324	-0.699578	-1.34141	-2.60282	-3.24466	0.000708008	0.000600483	0.000974858	0.00130091	0.00103217	0.00170307	0.00151959	0.00193062	0.00203552	0.00380192	0.00236965	0.00336327	0.00063598	0.00100472	0.000705221	0.000614891	0.000631677	0.000698743
YHR162W	2.79046e-120	1.77724e-116	0.000430564	0.000780715	0.000896842	0.00774753	0.00305363	0.00139886	3.83477	1.81597	0.578473	-2.01879	-3.25629	0.000406947	0.000344917	0.000539828	0.000698908	0.00065753	0.000985707	0.000976723	0.000806932	0.000906872	0.00957498	0.00573011	0.00793751	0.00296383	0.0030309	0.00316616	0.00133882	0.00142887	0.00142887
YJL138C	6.5278e-120	4.1569e-116	0.000707583	0.00131134	0.00120862	0.00385368	0.000756609	0.000434185	2.26228	-0.706796	-1.26014	-2.96907	-3.52242	0.000851567	0.000819043	0.000452138	0.000890628	0.0025182	0.00052519	0.000833526	0.00229847	0.000493864	0.0035855	0.0049286	0.00304695	0.000865421	0.000818267	0.000586139	0.000512873	0.000458656	0.000331027
YJL026W	1.16655e-119	7.42744e-116	0.00111441	0.00290808	0.00219713	0.0050064	0.00315224	0.00143259	2.05334	0.111843	-0.577395	-1.94149	-2.63073	0.00126943	0.00122223	0.000851567	0.00366961	0.00270181	0.00235283	0.00241832	0.00215055	0.00202253	0.00481447	0.00526815	0.00493658	0.00294409	0.00357246	0.00294017	0.00143462	0.00145186	0.00141128
YIL116W	2.18784e-119	1.39278e-115	0.000778183	0.00179525	0.00223887	0.00428776	0.0016964	0.00155253	2.29383	-0.0764132	-0.495838	-2.37024	-2.78967	0.000716576	0.000643764	0.000974208	0.0021467	0.00188018	0.00135887	0.00262133	0.00251779	0.00157748	0.00478573	0.00366901	0.00440854	0.00179446	0.00154008	0.00175467	0.00146633	0.00161508	0.00157619
YIL123W	5.71116e-119	3.63515e-115	0.00316723	0.00368395	0.00384641	0.00496293	0.00265331	0.00113048	0.62865	-0.455764	-1.66465	-1.08441	-2.2933	0.00365614	0.00337998	0.00246557	0.00414493	0.00404705	0.00285987	0.00412542	0.00429089	0.00312293	0.00560735	0.00423134	0.00505009	0.00240602	0.00297875	0.00257516	0.00124307	0.00101074	0.00113762
YDR023W	5.85213e-119	3.7243e-115	0.00155695	0.00156953	0.00148686	0.00696047	0.00180108	0.000878513	2.07742	0.185206	-0.685907	-1.89221	-2.76333	0.00179492	0.00165679	0.00121915	0.00180108	0.00162208	0.00128543	0.00174265	0.00158796	0.00112998	0.00669324	0.00711144	0.00707671	0.00191845	0.00164066	0.00184414	0.000913915	0.00079929	0.000922333
YER102W	1.31264e-118	8.35231e-115	0.000941603	0.000895948	0.000796932	0.00911298	0.00140661	0.000763016	3.11948	0.587088	-0.0543215	-2.5324	-3.17381	0.00111367	0.00104924	0.000661897	0.000851291	0.00119486	0.000641693	0.000798049	0.00102874	0.000564013	0.00727107	0.0123814	0.00768643	0.00121516	0.00188171	0.00112297	0.000831495	0.00084189	0.000615664
YNL055C	2.3243e-118	1.47872e-114	0.00103765	0.00192496	0.00187641	0.00530944	0.00222028	0.00131118	2.22873	0.194526	-0.479952	-2.0342	-2.70868	0.00122575	0.00114288	0.000744328	0.00222144	0.00206877	0.00148468	0.00202484	0.00213173	0.00147267	0.0060513	0.00487423	0.00500278	0.00227554	0.00228856	0.00209673	0.00149857	0.0011873	0.00124767
YHR183W	3.03158e-118	1.92839e-114	0.00178465	0.00206069	0.00200049	0.00572042	0.00184473	0.00085886	1.61609	-0.150389	-1.11452	-1.76648	-2.73061	0.00210523	0.00232289	0.000925826	0.00283464	0.00220176	0.00114567	0.00270114	0.00218738	0.00111296	0.00431952	0.00682693	0.0060148	0.00131179	0.00231865	0.00190376	0.0007881	0.000848293	0.000940187
YMR142C	3.55469e-118	2.26078e-114	0.00117792	0.00114128	0.00107503	0.00905937	0.00200816	0.00100408	2.82135	0.754306	-0.0882286	-2.06704	-2.90957	0.00139369	0.0013255	0.000814573	0.00115135	0.00143455	0.000837924	0.00120988	0.00130201	0.000713198	0.00696499	0.0107668	0.00944637	0.00171407	0.00230186	0.00200855	0.00105942	0.00086635	0.00108648
YPL256C	6.59347e-118	4.19279e-114	0.0018422	0.00250426	0.00262137	0.00283443	0.000891267	0.000337591	0.590188	-1.37497	-2.58044	-1.96516	-3.17063	0.00203107	0.00156029	0.00193523	0.00247005	0.00240226	0.00264049	0.00270564	0.00257924	0.00257924	0.0021391	0.00346195	0.00290223	0.000600882	0.00117347	0.000899453	0.000330157	0.000355516	0.000327101
YPL250C	1.17098e-117	7.44512e-114	0.000474214	0.00164444	0.00225148	0.0121637	0.0111391	0.00793308	4.36757	2.67321	1.76337	-1.69436	-2.6042	0.000260747	0.000263462	0.000898433	0.000996894	0.00124244	0.00269397	0.00169013	0.00169437	0.00336995	0.0168022	0.00769864	0.0119902	0.0126849	0.0107914	0.00994116	0.00826788	0.0085278	0.00700356
YDL133C-A	1.26724e-117	8.05587e-114	0.000700545	0.000833293	0.000917782	0.00969369	0.00239552	0.00142544	3.57871	1.39903	0.574111	-2.17968	-3.0046	0.000925826	0.000802536	0.000373272	0.000633697	0.00129082	0.000575367	0.000949242	0.00131564	0.000488467	0.0110281	0.015658	0.00239498	0.00247506	0.00428639	0.000425119	0.00200007	0.00202162	0.000254641
YER131W	2.27031e-117	1.44301e-113	0.00105765	0.000909996	0.000882764	0.00920354	0.00159641	0.000837324	2.98401	0.736254	-0.0668433	-2.24776	-3.05086	0.00118652	0.00112492	0.000861515	0.000847238	0.0011558	0.000726949	0.000978441	0.00108963	0.000580222	0.00769864	0.0114021	0.00850989	0.00132277	0.00212087	0.00134558	0.000851396	0.000926908	0.000733667
YNL031C	3.78052e-117	2.40252e-113	0.000631889	0.000586981	0.000642801	0.0135622	0.00248774	0.00128556	4.18403	1.88174	0.880997	-2.30229	-3.30303	0.000626928	0.000520033	0.000748707	0.000591022	0.000626236	0.000543686	0.000632699	0.000805872	0.000489832	0.0192738	0.00884635	0.0125665	0.00263635	0.00241344	0.00241344	0.00136952	0.0012207	0.00126646
YNL323W	4.46502e-117	2.83707e-113	0.00173225	0.00240162	0.00272734	0.00364652	0.000975301	0.000765286	1.0236	-1.20236	-1.6844	-2.22596	-2.708	0.00195355	0.00172639	0.00151681	0.00240853	0.00255728	0.00223905	0.00278138	0.00268324	0.0027174	0.00318304	0.00405619	0.00370033	0.000911373	0.000987442	0.00102709	0.00078727	0.000698743	0.000809844
YHR179W	1.04535e-115	6.64109e-112	0.00132824	0.00210551	0.0020277	0.00763009	0.00392743	0.00207113	2.41919	0.862611	0.0288712	-1.55658	-2.39032	0.00150297	0.00150899	0.000972765	0.00258181	0.00210321	0.00163151	0.00243701	0.00196291	0.00168319	0.00888426	0.00629396	0.00771206	0.00399413	0.00396939	0.00381877	0.00221064	0.0019891	0.00201367
YBL047C	1.07622e-115	6.83614e-112	0.003581	0.00697118	0.00688221	0.00349557	0.00251508	0.0014997	-0.0336829	-1.42788	-2.11148	-1.39419	-2.07779	0.00362682	0.00407159	0.0030446	0.00768336	0.0074795	0.00575067	0.00692055	0.00697907	0.00674703	0.00321304	0.0037458	0.00352788	0.00242909	0.00253612	0.00258002	0.00167444	0.00127049	0.00155417
YOL155C	1.58664e-115	1.00768e-111	0.00536651	0.011623	0.0163184	0.00108959	0.00034039	0.000322518	-2.18054	-4.67013	-5.21237	-2.48959	-3.03183	0.00429973	0.00670543	0.00509437	0.0103352	0.0169941	0.00753964	0.0141773	0.0224277	0.0123501	0.00074522	0.00131545	0.00120811	0.000275252	0.000352086	0.000393832	0.000382559	0.000249452	0.000335544
YKL207W	2.91546e-115	1.85132e-111	0.00225176	0.00246287	0.0027087	0.0047431	0.00140308	0.000899314	1.03564	-0.761639	-1.47174	-1.79728	-2.50738	0.0024093	0.00218406	0.00216191	0.00267063	0.00230271	0.00241528	0.00303294	0.00255243	0.00254074	0.00450161	0.00506099	0.0046667	0.0011166	0.00176988	0.00132277	0.000857637	0.000969838	0.000870468
YBR009C	7.17298e-115	4.55413e-111	0.000977514	0.000700323	0.000783047	0.00977288	0.00161299	0.00081539	3.17111	1.07818	0.0507174	-2.09294	-3.1204	0.000881894	0.000667704	0.00138295	0.000509621	0.000756902	0.000834447	0.000660399	0.000922005	0.000766738	0.0124886	0.00761847	0.00921159	0.00137225	0.00192066	0.00154606	0.000785843	0.000854481	0.000805846
YNL247W	7.74177e-115	4.91447e-111	0.00150043	0.00175413	0.00189883	0.00467555	0.00129939	0.000742885	1.5648	-0.400732	-1.22543	-1.96553	-2.79023	0.00170587	0.00169948	0.00109593	0.00197604	0.00195896	0.00132737	0.00218738	0.00209616	0.00141296	0.00416646	0.00509396	0.00476624	0.00123482	0.00137462	0.00128871	0.000762413	0.000697904	0.000768338
YBL003C	8.41319e-115	5.33985e-111	0.000871411	0.000503171	0.000592561	0.0141591	0.00214839	0.000977842	3.84708	1.86248	0.622955	-1.9846	-3.22413	0.000979867	0.00073722	0.000897146	0.000444924	0.000591868	0.000472721	0.000609016	0.00074995	0.000418716	0.0181899	0.0103006	0.013987	0.00201458	0.00238182	0.00204877	0.00112238	0.000805846	0.0010053
YIL138C	1.28148e-114	8.13228e-111	0.000691995	0.00079647	0.000851157	0.0123184	0.0029088	0.00184845	3.93571	1.72361	1.01861	-2.2121	-2.9171	0.000761262	0.000643166	0.000671556	0.000833929	0.000710424	0.000845058	0.000948059	0.000746687	0.000858725	0.0144443	0.0112128	0.011298	0.00283372	0.00327561	0.00261708	0.00189373	0.00194804	0.00170357
YLL063C	2.15107e-114	1.36486e-110	0.0011757	0.00206979	0.0027698	0.00403746	0.00221261	0.00146494	1.68129	0.0911212	-0.86618	-1.59017	-2.54747	0.000592	0.000827859	0.00210724	0.00170733	0.00161294	0.00288909	0.00205821	0.0025322	0.003719	0.00498666	0.00270007	0.00442565	0.00241806	0.00183796	0.00238182	0.00147867	0.00139648	0.00151967
YDR382W	2.67982e-114	1.70008e-110	0.000609125	0.000699512	0.000737768	0.00547852	0.0010589	0.00043161	2.93928	0.524123	-0.636111	-2.41516	-3.57539	0.000723594	0.00071515	0.000388631	0.000725463	0.000865808	0.000507264	0.000820102	0.000938883	0.000454318	0.00417868	0.0067356	0.00552127	0.000770698	0.00136763	0.00103835	0.00046268	0.000418386	0.000413763
YBL093C	3.26629e-114	2.07181e-110	0.000999264	0.00157002	0.00197479	0.00696017	0.00307621	0.00229152	2.66027	0.918961	0.203057	-1.74131	-2.45721	0.000791186	0.000845084	0.00136152	0.00148825	0.00119874	0.00202308	0.0018883	0.00162941	0.00240667	0.00750042	0.00611871	0.00726139	0.0033136	0.00283372	0.0030813	0.00203887	0.00266022	0.00217548
YLR355C	1.06223e-113	6.73669e-110	0.00196097	0.00248256	0.0025704	0.00694463	0.00303142	0.00183056	1.76292	0.275984	-0.463751	-1.48694	-2.22667	0.00218927	0.00187914	0.0018145	0.00264522	0.00254592	0.00225654	0.00260868	0.0022946	0.00280792	0.00589132	0.00758335	0.00735921	0.00297875	0.00300539	0.0031101	0.00171494	0.00184486	0.00193188
YBR084C-A	1.71756e-113	1.0891e-109	0.00106138	0.000973841	0.000932617	0.00928408	0.00186946	0.000991347	2.99187	0.862444	0.0782645	-2.12942	-2.9136	0.00122223	0.00115024	0.000811667	0.000943789	0.00112496	0.000852779	0.0010207	0.00107587	0.000701282	0.00854002	0.00973725	0.00957498	0.00182097	0.00190376	0.00188365	0.00104005	0.000889484	0.00104451
YBL030C	2.2769e-113	1.44355e-109	0.00148633	0.00216989	0.00224935	0.00524706	0.0019717	0.0012743	1.7398	-0.130551	-0.764572	-1.87035	-2.50438	0.00162884	0.00166202	0.00116814	0.00220868	0.00231055	0.00199045	0.00236098	0.00249798	0.00188909	0.00416219	0.00644652	0.00513247	0.00148597	0.0025022	0.00192693	0.00126646	0.00129779	0.00125866
YML070W	1.0481e-112	6.64391e-109	0.00145393	0.00234753	0.00236049	0.00407262	0.00194141	0.000945387	1.41297	-0.259331	-1.21856	-1.6723	-2.63153	0.00152894	0.00157721	0.00125564	0.00249792	0.00235283	0.00219183	0.00245603	0.00248371	0.00214173	0.00395175	0.00398013	0.00428597	0.00188171	0.00194472	0.00199781	0.000919908	0.000912738	0.00100351
YKL217W	1.27999e-112	8.11258e-109	0.000741779	0.00891757	0.00761989	0.000808804	0.000807326	0.000762364	0.107949	-3.28355	-3.13158	-3.3915	-3.23953	0.00034535	0.00059464	0.00128535	0.00717552	0.00984685	0.00973034	0.00664511	0.00858497	0.00762959	0.00117483	0.000417368	0.000834215	0.001377	0.000239624	0.000805351	0.0010053	0.000436184	0.000845605
YDL208W	8.56454e-112	5.42735e-108	0.00134377	0.00117303	0.00116746	0.00851144	0.00168029	0.000948665	2.55919	0.477192	-0.268519	-2.08199	-2.82771	0.00169948	0.00130531	0.00102652	0.0011446	0.0012489	0.00112559	0.00145725	0.000983721	0.00106142	0.00655683	0.0106546	0.00832293	0.00160628	0.00177488	0.00165971	0.00100351	0.00087553	0.00096695
YMR012W	1.22059e-111	7.73367e-108	0.00350202	0.00374203	0.00370323	0.00435329	0.0014955	0.000777299	0.304477	-1.25691	-2.09004	-1.56139	-2.39452	0.00385628	0.00403378	0.00261598	0.00429103	0.00394068	0.00299437	0.0041304	0.00402762	0.00295166	0.00384968	0.00483805	0.00437214	0.00140347	0.00160819	0.00147485	0.000782038	0.000741783	0.000808075
YML078W	1.40877e-111	8.92459e-108	0.00115275	0.00127768	0.00127147	0.00771161	0.00240049	0.00120005	2.62051	0.850263	-0.0759718	-1.77025	-2.69649	0.00131727	0.001332	0.000808978	0.00158045	0.00119964	0.00105296	0.00148568	0.00133825	0.000990482	0.0074546	0.00814004	0.00754017	0.00251216	0.00227126	0.00241806	0.00135433	0.00102727	0.00121854
YML058W	1.43049e-111	9.06073e-108	0.0009953	0.000979027	0.000839963	0.0101797	0.00216599	0.00105146	3.20608	1.05599	0.287023	-2.15009	-2.91905	0.00095656	0.00102097	0.00100837	0.00109271	0.000939866	0.000904505	0.00081247	0.000888631	0.000818787	0.00954372	0.011298	0.00969747	0.00179238	0.00263635	0.00206923	0.00121502	0.000959429	0.000979942
YPR074C	2.15411e-111	1.3642e-107	0.00228687	0.00269177	0.00272226	0.00418026	0.00151677	0.000724437	0.837035	-0.780297	-1.74991	-1.61733	-2.58694	0.00242969	0.00268682	0.00174409	0.00314911	0.0029254	0.0020008	0.00308651	0.00308651	0.00199374	0.00370714	0.0046135	0.00422015	0.00146528	0.00157277	0.00151227	0.000788754	0.000623072	0.000761486
YDR064W	2.97852e-111	1.886e-107	0.00134332	0.000966637	0.00093102	0.0122984	0.00239639	0.00120616	3.08438	1.21081	0.335212	-1.87357	-2.74917	0.00152687	0.00136022	0.00114288	0.000991946	0.000991946	0.000916019	0.00105237	0.000983281	0.000757412	0.0115139	0.0132079	0.0121733	0.0022296	0.0026577	0.00230186	0.00133673	0.0011021	0.00117964
YFL010C	3.8497e-111	2.43724e-107	0.00101189	0.00135656	0.00135122	0.00841979	0.00336949	0.00170227	2.91448	1.24028	0.308556	-1.6742	-2.60592	0.00119784	0.00119173	0.000646108	0.00162559	0.00128	0.00116408	0.00155076	0.00144623	0.00105667	0.00817061	0.00832293	0.00876582	0.00315457	0.00359789	0.00335601	0.00180103	0.00149375	0.00181204
YCR004C	4.12846e-111	2.61332e-107	0.00105305	0.00149954	0.0013717	0.0063643	0.00223424	0.00110668	2.46579	0.53943	-0.28201	-1.92636	-2.7478	0.001232	0.00117551	0.000751652	0.00167559	0.00159977	0.00122327	0.0015295	0.00140295	0.00118265	0.00583396	0.00696499	0.00629396	0.00185069	0.00279022	0.0020618	0.0012084	0.00105942	0.00105222
YJL151C	1.63044e-110	1.0319e-106	0.000658736	0.0015059	0.00153039	0.00611179	0.00294745	0.00183907	2.999	0.915432	0.24724	-2.08357	-2.75176	0.000710334	0.000710334	0.000555541	0.00171518	0.00152384	0.00127867	0.00161835	0.00155126	0.00142156	0.00729238	0.00500278	0.0060402	0.00287578	0.00313284	0.00283372	0.00194161	0.00172047	0.00185513
YDL235C	3.15966e-109	1.99944e-105	0.00103569	0.00136084	0.00166477	0.00898733	0.00276093	0.00226695	2.97731	0.9597	0.419249	-2.01761	-2.55806	0.00110371	0.000938382	0.00106496	0.0012518	0.00121777	0.00161294	0.00155186	0.00150012	0.00194234	0.00485012	0.0135927	0.0085192	0.00222243	0.00351907	0.00254129	0.00211053	0.00239813	0.00229221
YOL151W	7.07265e-109	4.47486e-105	0.00146682	0.00167155	0.00191784	0.00795083	0.00343815	0.00196944	2.34593	0.989563	0.0360654	-1.35637	-2.30987	0.00129193	0.00155426	0.00155426	0.00161588	0.00150509	0.00189368	0.00178854	0.00172226	0.00224271	0.00858691	0.00672556	0.00854002	0.00340772	0.00323925	0.00366748	0.00203403	0.00175175	0.00212255
YNL241C	8.63734e-109	5.46398e-105	0.00114832	0.00269404	0.00314184	0.00298056	0.00206884	0.0012298	1.28902	-0.362345	-1.27238	-1.65136	-2.5614	0.00123638	0.00145052	0.000758045	0.00313973	0.0027337	0.00220868	0.00308978	0.00311089	0.00322484	0.00238024	0.00341436	0.00314709	0.00196036	0.0020618	0.00218436	0.0011021	0.00131168	0.00127562
YOL145C	1.96426e-108	1.2424e-104	0.00264739	0.00348005	0.00396161	0.00401219	0.00199578	0.00115855	0.578226	-0.766577	-1.67394	-1.3448	-2.25217	0.00288367	0.0024246	0.00263391	0.00299437	0.00329646	0.00414933	0.00349927	0.00340184	0.00498373	0.00315173	0.00467974	0.00420509	0.00181281	0.00208727	0.00208727	0.00105222	0.00121502	0.0012084
YKL204W	5.5922e-108	3.53651e-104	0.00151062	0.00222862	0.00209601	0.00759776	0.00351339	0.00206286	2.24214	0.629313	-0.0217336	-1.61283	-2.26388	0.00130531	0.00128142	0.00194513	0.00223342	0.00191565	0.00253678	0.00198118	0.00184571	0.00246114	0.00908311	0.00603421	0.00767596	0.00415374	0.00294017	0.00344626	0.00218603	0.00200248	0.00200007
YMR122W-A	1.00372e-106	6.34653e-103	0.000461992	0.000662654	0.000632566	0.00901538	0.0021875	0.0011083	3.97033	1.5588	0.706113	-2.41153	-3.26422	0.000363593	0.000396362	0.00062602	0.000662626	0.000673491	0.000651845	0.000599561	0.00077355	0.000524588	0.0116127	0.00771518	0.00771829	0.00203541	0.00284545	0.00168164	0.00131168	0.00113277	0.000880445
YGL241W	1.26922e-106	8.02399e-103	0.00152222	0.00192825	0.00207936	0.00474859	0.00177686	0.000994498	1.56734	-0.110725	-0.980126	-1.67806	-2.54746	0.00127559	0.00126943	0.00202165	0.00165815	0.00145596	0.00267063	0.0017839	0.00172505	0.00272915	0.00527923	0.00412849	0.00483805	0.00192066	0.00149547	0.00191447	0.000837479	0.00112411	0.0010219
YJL174W	1.28204e-106	8.10377e-103	0.0012769	0.00205761	0.00226875	0.00349205	0.0012456	0.0008428	1.37002	-0.672864	-1.31016	-2.04289	-2.68018	0.0011241	0.00120364	0.00150297	0.00196444	0.00197497	0.00223342	0.00225188	0.00208789	0.00246649	0.00398669	0.00314574	0.00334372	0.0011817	0.00136258	0.00119251	0.000933056	0.000808075	0.00078727
YNL135C	3.99605e-106	2.52551e-102	0.00106951	0.00130877	0.00124327	0.00657631	0.00216395	0.00104202	2.49212	0.676425	-0.230281	-1.81569	-2.7224	0.00135456	0.00126475	0.000589213	0.00159977	0.00130943	0.0010171	0.00151794	0.00137747	0.000834409	0.00735921	0.00642345	0.00594628	0.00254129	0.00193598	0.00201458	0.00132766	0.00082855	0.000969838
YER110C	6.53396e-106	4.12881e-102	0.00279401	0.00284861	0.0029752	0.00410607	0.00116953	0.000671415	0.536175	-1.20238	-1.96632	-1.73856	-2.5025	0.0032405	0.00309297	0.00204856	0.00327425	0.0031974	0.00207418	0.00337474	0.00333603	0.00221482	0.00345384	0.00478573	0.00407865	0.00116003	0.00117822	0.00117035	0.000705937	0.000602086	0.000706222
YHR193C	1.67946e-105	1.06108e-101	0.00110685	0.00100737	0.000900061	0.00926708	0.00198957	0.000965455	2.93481	0.903457	0.0895694	-2.03136	-2.84524	0.00138578	0.00127559	0.000659181	0.00121662	0.00104538	0.000760112	0.00111518	0.00096714	0.000617862	0.00863641	0.00981357	0.00935127	0.0017719	0.00221694	0.00197986	0.00102038	0.000874824	0.00100116
YKL192C	1.8206e-105	1.15007e-101	0.00112321	0.00129298	0.0011917	0.00889368	0.00250799	0.00139744	2.85716	0.894802	0.210067	-1.96235	-2.64709	0.0013255	0.00125564	0.000788493	0.00157499	0.0012747	0.00102924	0.00131564	0.00128624	0.00097322	0.0067356	0.0115279	0.00841752	0.00195577	0.00337464	0.00219356	0.00149149	0.00136952	0.0013313
YAL049C	2.36216e-105	1.49194e-101	0.000943394	0.00115872	0.00127759	0.00412197	0.00120153	0.000548792	1.99516	0.0474712	-1.06231	-1.94768	-3.05747	0.00107869	0.000896238	0.00085525	0.00119919	0.00116076	0.00111621	0.00142909	0.00115314	0.00125053	0.00374887	0.00443292	0.00418412	0.00104869	0.00140347	0.00115242	0.000610216	0.000456223	0.000579937
YGR180C	2.98757e-105	1.88665e-101	0.000656858	0.00182511	0.00150083	0.00385125	0.00199101	0.000960463	2.35254	0.118027	-0.584687	-2.23452	-2.93723	0.000777482	0.000751652	0.000441441	0.00226506	0.00193556	0.0012747	0.00175364	0.00154385	0.001205	0.00393715	0.00384245	0.00377415	0.00193319	0.00218436	0.00185546	0.000969838	0.000964872	0.00094668
YDL022W	5.26023e-105	3.32131e-101	0.000539572	0.00156083	0.00149154	0.0029633	0.00151224	0.00069781	2.22335	-0.0422986	-0.977835	-2.26565	-3.20118	0.0005276	0.000610489	0.000480627	0.00189125	0.00157555	0.00121568	0.00148325	0.00171502	0.00127636	0.00348902	0.00234152	0.00305936	0.0013257	0.00179446	0.00141654	0.000660298	0.000735791	0.000697342
YBR067C	8.41748e-105	5.31396e-101	0.000630256	0.00114611	0.00102166	0.00426588	0.00134135	0.000605506	2.546	0.20676	-0.653435	-2.33924	-3.19943	0.000619681	0.000619681	0.000651405	0.00136578	0.00139384	0.000678728	0.00115854	0.00110734	0.000799108	0.00448548	0.00395175	0.00436042	0.00100472	0.00175746	0.00126187	0.000612565	0.000606207	0.000597745
YOR096W	1.28593e-104	8.11681e-101	0.00120866	0.000981505	0.000944633	0.0107264	0.00231513	0.00120504	3.02833	1.14389	0.315446	-1.88445	-2.71289	0.00142291	0.00131165	0.000891419	0.00090523	0.00108936	0.000949925	0.00102874	0.00105087	0.000754298	0.0094037	0.0116127	0.0111629	0.00225448	0.00237795	0.00231296	0.00140974	0.000940735	0.00126465
YOL098C	1.92973e-104	1.21785e-100	0.00150431	0.00203112	0.00232983	0.0030364	0.00100486	0.000564495	0.958073	-0.934801	-1.83822	-1.89287	-2.79629	0.00151481	0.00158377	0.00141434	0.00191172	0.00217515	0.00200648	0.00221482	0.00250076	0.00227391	0.00265887	0.00341173	0.00303861	0.000945412	0.00105756	0.0010116	0.000514902	0.000582424	0.00059616
YIL137C	3.03916e-104	1.91771e-100	0.00182727	0.00251857	0.00259258	0.00411243	0.00190478	0.000968414	1.11968	-0.381844	-1.31673	-1.50153	-2.43642	0.00172568	0.00178345	0.00197267	0.00249248	0.00243548	0.00262774	0.00251779	0.00272775	0.0025322	0.00405993	0.0040803	0.00419708	0.00204877	0.00171071	0.00195486	0.000964872	0.000905015	0.00103535
YKL205W	3.98222e-104	2.51238e-100	0.00287068	0.0031819	0.00347112	0.00502818	0.00179145	0.00124602	0.783411	-0.788347	-1.39387	-1.57176	-2.17728	0.00250144	0.00244594	0.00366464	0.00218425	0.00239151	0.00496992	0.0026885	0.00260602	0.00511883	0.0046667	0.00539331	0.00502453	0.00177306	0.00173223	0.00186905	0.00119686	0.00128045	0.00126076
YHR068W	1.12074e-103	7.0696e-100	0.00137528	0.00134591	0.00134915	0.00602138	0.00139341	0.000786881	2.0375	0.0459777	-0.695453	-1.99152	-2.73295	0.0016482	0.001677	0.000800658	0.00168539	0.00147018	0.000882146	0.00166905	0.0014637	0.000914691	0.0052096	0.00694318	0.00591137	0.00126019	0.00155472	0.00136531	0.00077241	0.000831495	0.000756737
YBR048W	1.44636e-103	9.12222e-100	0.000895439	0.000838649	0.000809639	0.00812974	0.00176822	0.000820569	3.02114	0.977292	0.0168462	-2.04385	-3.00429	0.00103339	0.00100484	0.000648086	0.000813867	0.00107477	0.000627315	0.000849807	0.00105174	0.000527375	0.00632827	0.00976179	0.00829915	0.00160819	0.00188365	0.00181281	0.000950788	0.000626154	0.000884764
YGL248W	2.3571e-103	1.48639e-99	0.00142686	0.00364678	0.00432165	0.00323691	0.00252676	0.0019684	1.11735	-0.508964	-1.08837	-1.62631	-2.20572	0.000929964	0.00109869	0.00225193	0.00350968	0.0032129	0.00421777	0.00358658	0.00394334	0.00543502	0.00361204	0.00285712	0.00324157	0.0025964	0.00213841	0.00284545	0.00183231	0.00203403	0.00203887
YKL185W	3.3479e-103	2.11085e-99	0.00124344	0.00154688	0.00165194	0.00513221	0.00221875	0.00096193	1.94498	0.488365	-0.711259	-1.45662	-2.65624	0.000839439	0.000815223	0.00207565	0.00111196	0.00110351	0.00242517	0.0012959	0.00116798	0.00249193	0.00655007	0.00363695	0.0052096	0.00284545	0.00152853	0.00228227	0.00114651	0.000718897	0.00102038
YFL018C	5.19228e-103	3.27322e-99	0.00264564	0.00406563	0.00416638	0.00457103	0.00247126	0.00167942	0.762104	-0.691603	-1.25182	-1.45371	-2.01392	0.003083	0.00294374	0.00191017	0.00440158	0.00413502	0.00366028	0.0045304	0.00412542	0.00384333	0.00430889	0.00489696	0.00450726	0.00238182	0.00251979	0.00251216	0.00174164	0.00162409	0.00167252
YGR240C	9.29978e-103	5.86165e-99	0.00193532	0.00222154	0.00230088	0.00330318	0.00102584	0.00044213	0.735724	-1.03048	-2.10481	-1.7662	-2.84053	0.00225595	0.00230754	0.00124248	0.00277749	0.00240853	0.00147858	0.00276446	0.00260868	0.0015295	0.00271202	0.00385899	0.00333854	0.000835356	0.00122411	0.00101805	0.000448173	0.00040304	0.000475178
YHR018C	1.36717e-102	8.61591e-99	0.000681777	0.00262301	0.00292906	0.00425837	0.00422847	0.00301048	2.44781	0.664576	0.0380088	-1.78324	-2.40981	0.000418007	0.000467743	0.00115958	0.0024624	0.00272576	0.00268087	0.00290462	0.00262534	0.00325723	0.00576532	0.0029002	0.00410958	0.00454852	0.00410967	0.00402722	0.00262979	0.00363957	0.00276209
YFL004W	1.92536e-102	1.21317e-98	0.00248313	0.00254475	0.00233178	0.00572582	0.00204061	0.000987706	1.16689	-0.302454	-1.14562	-1.46934	-2.31251	0.00256361	0.00238433	0.00250144	0.00246386	0.00242517	0.00274523	0.00239004	0.00209796	0.00250735	0.00568202	0.00576532	0.00573011	0.00199051	0.00201458	0.00211673	0.000940187	0.000966614	0.00105632
YNL244C	7.35478e-102	4.63351e-98	0.000692671	0.000783468	0.000836746	0.00990252	0.00238998	0.00145656	3.62298	1.47322	0.720042	-2.14976	-2.90294	0.000819855	0.00068364	0.000574518	0.000698161	0.000758564	0.00089368	0.000880486	0.000770181	0.000859571	0.00736933	0.0121135	0.0102247	0.00208364	0.00268029	0.00240602	0.00151258	0.00140063	0.00145646
YER055C	7.68348e-102	4.83982e-98	0.0014545	0.00167191	0.00167597	0.0072674	0.00202482	0.00151828	2.22954	0.259234	-0.132511	-1.9703	-2.36205	0.00159507	0.00146482	0.0013036	0.00192754	0.00189125	0.00119695	0.00197587	0.00173639	0.00131564	0.00758335	0.00715606	0.0070628	0.00212087	0.00199781	0.00195577	0.00143787	0.0016331	0.00148386
YAL029C	9.14564e-102	5.75993e-98	0.00216146	0.00365909	0.0046805	0.00159299	0.000636493	0.000361162	-0.41326	-2.31929	-3.3162	-1.90603	-2.90294	0.00230998	0.00211117	0.00206324	0.00372548	0.00367392	0.00357789	0.00457699	0.00470566	0.00475885	0.00138503	0.00187035	0.00152358	0.000596593	0.000715898	0.000596987	0.000357543	0.000357967	0.000367977
YCL063W	1.05565e-101	6.6474e-98	0.00272037	0.00389264	0.00391418	0.00523025	0.00268719	0.00175704	0.913315	-0.515285	-1.10346	-1.4286	-2.01677	0.00218406	0.00259707	0.00337998	0.00378422	0.00315434	0.00473936	0.00352761	0.00300476	0.00521019	0.00413589	0.00639576	0.00515909	0.00257516	0.00275307	0.00273335	0.00137497	0.00201367	0.00188247
YIL154C	1.17804e-101	7.41691e-98	0.000940865	0.00182966	0.00177262	0.0052524	0.00352818	0.00151681	2.33936	0.903645	-0.20939	-1.43571	-2.54875	0.000807654	0.000807238	0.0012077	0.00212351	0.00170733	0.00165815	0.00179975	0.00179975	0.00171836	0.00639576	0.00368939	0.00567205	0.00359396	0.00338188	0.0036087	0.00143622	0.00155249	0.00156173
YHR025W	2.4884e-101	1.56645e-97	0.00224554	0.00225915	0.00212094	0.00623138	0.00221821	0.00106694	1.42456	-0.0250332	-0.916344	-1.4496	-2.34091	0.00257402	0.00258538	0.00157721	0.00277354	0.00248457	0.00151934	0.00250735	0.00249193	0.00136353	0.00526815	0.00690295	0.00652304	0.0020618	0.00231296	0.00227985	0.00108145	0.00100779	0.00111159
YFL044C	6.41806e-101	4.03953e-97	0.00107682	0.00159062	0.00174251	0.00422082	0.00144384	0.000958742	1.85799	-0.129356	-0.787398	-1.98735	-2.64539	0.001148	0.00111976	0.000962683	0.00169049	0.00163151	0.00144987	0.0017391	0.00170302	0.0017854	0.00423134	0.00428597	0.00414515	0.00148957	0.00133901	0.00150295	0.00100116	0.000891287	0.00098378
YER056C-A	1.07396e-100	6.75843e-97	0.000716428	0.000616187	0.000630357	0.0108432	0.00210203	0.00108766	3.71087	1.59257	0.685919	-2.1183	-3.02495	0.000890726	0.000749747	0.000508812	0.000582736	0.00074799	0.000517834	0.000689736	0.000767464	0.00043387	0.0111295	0.0123423	0.0090578	0.00195486	0.00260958	0.00174164	0.00126076	0.00109037	0.000911841
YGL026C	3.31308e-100	2.08459e-96	0.00119969	0.00255729	0.00283607	0.00349234	0.00250846	0.00139214	1.45212	-0.026544	-0.966672	-1.47866	-2.41879	0.00130836	0.00139682	0.000893888	0.00294606	0.00279826	0.00192754	0.00328725	0.00327937	0.00194158	0.00358113	0.00323818	0.00365769	0.00246613	0.00246285	0.0025964	0.00142057	0.001304	0.00145186
YHL025W	6.96788e-100	4.38349e-96	0.000729423	0.0013179	0.00162585	0.00562193	0.00321434	0.00186044	2.7557	1.21294	0.181802	-1.54276	-2.57389	0.000509338	0.000573463	0.00110547	0.00109606	0.00118055	0.00167708	0.00152275	0.00133636	0.00201844	0.00692566	0.00404881	0.00589132	0.00344626	0.00285864	0.00333812	0.00180741	0.00194161	0.00183231
YBR121C	1.41701e-99	8.91301e-96	0.00172905	0.00169572	0.00166962	0.00495376	0.00132245	0.00065617	1.45583	-0.331836	-1.20427	-1.78766	-2.6601	0.00202165	0.00193886	0.00122665	0.0021154	0.00179733	0.00117443	0.00210904	0.00175629	0.00114352	0.00446608	0.0053342	0.00506099	0.00118815	0.00143158	0.00134763	0.000681389	0.000600919	0.000686201
YML105C	1.50629e-99	9.47303e-96	0.00114645	0.00115798	0.00112857	0.00943737	0.00264207	0.00150435	2.91494	1.11135	0.379353	-1.80359	-2.53559	0.00124248	0.00106197	0.00113491	0.00113198	0.00112802	0.00121394	0.00117396	0.00100249	0.00120924	0.0114604	0.00776127	0.00909041	0.00289471	0.00233673	0.00269477	0.00147126	0.00155417	0.00148761
Q0055	3.84328e-99	2.41665e-95	0.00926958	0.0482352	0.076379	0.000223493	1.72333e-05	1.73467e-05	-4.76912	-8.45162	-9.1122	-3.6825	-4.34307	0.00999558	0.0119557	0.00585741	0.0272333	0.0683329	0.0491393	0.0427726	0.0931823	0.0931823	0.000303185	1.97e-05	0.000347593	1.17e-05	2.5e-06	3.75e-05	4.24e-06	3.06e-05	1.72e-05
YAL036C	4.37735e-99	2.75204e-95	0.00134483	0.00122542	0.00132195	0.00650814	0.00177757	0.000973537	2.17719	0.495826	-0.398738	-1.68136	-2.57593	0.00133729	0.00145767	0.00123954	0.0011558	0.00133548	0.00118497	0.00143382	0.00129812	0.00123392	0.00629396	0.00692566	0.00630481	0.00220183	0.0014473	0.00168359	0.000912738	0.000999595	0.00100828
YML111W	6.63937e-99	4.17351e-95	0.00147147	0.00238034	0.00301489	0.00301022	0.00154626	0.000986008	0.975504	-0.585251	-1.5023	-1.56075	-2.47781	0.00126475	0.00136152	0.00178815	0.00193168	0.00199643	0.0032129	0.00233543	0.00243701	0.00427223	0.00307038	0.00283306	0.00312721	0.0015294	0.0015499	0.00155949	0.000823634	0.00106597	0.00106842
YKL196C	7.68765e-99	4.83169e-95	0.00102586	0.00133827	0.00134819	0.0076492	0.00214804	0.00156128	2.76038	0.636876	0.195414	-2.1235	-2.56496	0.00115024	0.00115377	0.000773578	0.00135543	0.00151934	0.00114003	0.00152688	0.00139281	0.00112487	0.00516324	0.0102247	0.00755965	0.00187289	0.00247935	0.00209187	0.00165995	0.00144503	0.00157886
YDL082W	1.15493e-98	7.25755e-95	0.000966801	0.000887372	0.000801491	0.00877846	0.00191301	0.000919107	3.03243	1.01238	0.173145	-2.02006	-2.85929	0.00108176	0.00108364	0.000735003	0.000853914	0.00115179	0.000656413	0.000888631	0.000969908	0.000545934	0.00832293	0.00957498	0.00843747	0.00190376	0.00201988	0.00181539	0.0010219	0.000825288	0.000910132
YGR094W	2.29481e-98	1.44183e-94	0.00210795	0.00252608	0.0026774	0.00292271	0.000886747	0.0004548	0.44949	-1.39337	-2.28119	-1.84286	-2.73068	0.00238064	0.00249267	0.00145052	0.00305658	0.00277354	0.00174813	0.00317364	0.00299794	0.00186063	0.00261831	0.00324963	0.0029002	0.000822945	0.000943143	0.000894152	0.000447927	0.000432073	0.000484401
YPL037C	2.74598e-98	1.72502e-94	0.000856526	0.000771529	0.000735596	0.00848333	0.00174358	0.000826686	3.138	1.06297	0.145811	-2.07503	-2.99219	0.00104924	0.000974208	0.000546129	0.000820509	0.000848968	0.000645109	0.000882056	0.00079944	0.000525293	0.00713876	0.010453	0.00785817	0.00166226	0.0019231	0.00164537	0.00091685	0.000785843	0.000777364
YGL246C	3.13022e-98	1.96609e-94	0.00101524	0.00113702	0.00142676	0.00621338	0.00193625	0.00138014	2.47906	0.70961	-0.0441224	-1.76945	-2.52318	0.000883706	0.00079498	0.00136702	0.000939866	0.00089368	0.00157752	0.00142277	0.00120988	0.00164763	0.00696295	0.00501302	0.00666417	0.00218436	0.00148597	0.00213841	0.00120102	0.00147867	0.00146073
YCR088W	6.59131e-98	4.13935e-94	0.00124119	0.00187117	0.00171068	0.0049787	0.00242249	0.00107248	1.90457	0.352483	-0.618039	-1.55208	-2.52261	0.00144242	0.00148618	0.00079498	0.00222841	0.00207913	0.00130598	0.00203552	0.00186775	0.00122879	0.00442565	0.00541649	0.00509396	0.00217392	0.00254129	0.00255226	0.0011604	0.000934679	0.00112238
YDL100C	9.30744e-98	5.84414e-94	0.00110637	0.00134182	0.00130175	0.00512907	0.00168744	0.000790355	2.09686	0.306017	-0.642659	-1.79085	-2.73952	0.00137884	0.00130836	0.000631928	0.00161294	0.00140673	0.00100578	0.00158796	0.00135981	0.000957479	0.00455791	0.0055675	0.0052618	0.00154008	0.00182412	0.00169813	0.000812124	0.000754301	0.000804639
YOR007C	1.2169e-97	7.63971e-94	0.000971489	0.00105024	0.00109135	0.00663246	0.00157412	0.000965797	2.62813	0.533387	-0.157746	-2.09475	-2.78588	0.00121008	0.00118026	0.000524132	0.00121568	0.00115135	0.000783697	0.00130201	0.00117753	0.000794522	0.00465094	0.00876582	0.00648062	0.00141222	0.00177306	0.00153707	0.000996898	0.000914376	0.000986116
YGL256W	2.36936e-97	1.48725e-93	0.00325831	0.00635841	0.00724894	0.00188929	0.00182667	0.000773302	-0.749355	-1.73417	-3.04298	-0.984813	-2.29362	0.0025913	0.00226755	0.00491607	0.0061201	0.00676496	0.00619017	0.00677595	0.00780447	0.00716639	0.00192176	0.00180899	0.00193713	0.00145926	0.00200855	0.00201222	0.000570982	0.000873395	0.00087553
YDL147W	4.27686e-97	2.68416e-93	0.000957325	0.00151394	0.00159026	0.00444558	0.00167285	0.00105792	2.08244	0.133836	-0.537635	-1.9486	-2.62007	0.000935631	0.00111576	0.000820583	0.00147858	0.00146546	0.00159777	0.00161341	0.00151578	0.0016416	0.00400566	0.00471759	0.0046135	0.00176373	0.00147995	0.00177488	0.000891287	0.00120102	0.00108145
YPL225W	6.39844e-97	4.01502e-93	0.000850816	0.000919705	0.000900799	0.00862355	0.00184762	0.0012587	3.16978	0.919693	0.433283	-2.25008	-2.73649	0.00100837	0.000925826	0.00061825	0.00101407	0.000884758	0.000860283	0.0010686	0.000887111	0.000746687	0.00814004	0.00888426	0.00884635	0.00178274	0.00181539	0.00194472	0.00126465	0.0011604	0.00135105
YDL212W	8.07691e-97	5.06745e-93	0.00189181	0.00208699	0.00213006	0.00377791	0.000781109	0.000574086	0.953899	-1.29147	-1.6955	-2.24537	-2.6494	0.00208558	0.00204856	0.00154128	0.00216938	0.00225925	0.00183234	0.00243409	0.00215633	0.00179975	0.00288914	0.00511699	0.0033276	0.000591136	0.00104784	0.000704356	0.000596792	0.000601719	0.000523746
YGL231C	8.97616e-97	5.63074e-93	0.000844511	0.000927231	0.000957263	0.0104694	0.00312321	0.00174364	3.45547	1.63001	0.790248	-1.82546	-2.66522	0.00093913	0.000796883	0.00079752	0.00102924	0.000864344	0.000888111	0.00105566	0.000869697	0.000946435	0.0145052	0.00696295	0.00993997	0.00370416	0.00314568	0.00251979	0.00181204	0.001981	0.00143787
YPL243W	9.18e-97	5.7577e-93	0.0019579	0.00205996	0.00194435	0.00660625	0.00218589	0.00127876	1.69425	0.0809921	-0.561237	-1.61326	-2.25549	0.00174409	0.00159302	0.00253658	0.00167144	0.00163675	0.00287169	0.00168555	0.00153881	0.00260868	0.00672556	0.00636762	0.00672556	0.0023958	0.00189062	0.00227126	0.00121273	0.00129494	0.00132863
YER006W	1.0537e-96	6.60775e-93	0.00135563	0.00143854	0.00151286	0.00521162	0.00145889	0.000863137	1.85262	0.0187033	-0.731416	-1.83392	-2.58403	0.00137136	0.00133864	0.00135687	0.00165307	0.00147536	0.0011872	0.00173496	0.00149663	0.00130698	0.00661688	0.00409906	0.00491892	0.00194103	0.000958703	0.00147694	0.000882228	0.000856618	0.000850565
YOL158C	1.82725e-96	1.14569e-92	0.0112736	0.021132	0.0308017	0.00409077	0.00347317	0.0039425	-1.43588	-2.56398	-2.9279	-1.1281	-1.49203	0.00988313	0.0117373	0.0122004	0.0200012	0.0163646	0.0270303	0.0249436	0.0201651	0.0472963	0.00275106	0.00560735	0.00391388	0.00274245	0.00425786	0.0034192	0.00305409	0.00506774	0.00370566
YGR254W	1.87791e-96	1.17726e-92	0.000583557	0.00350799	0.00306561	0.00217707	0.00327889	0.00144994	1.70579	-0.0940853	-1.02045	-1.79988	-2.72624	0.000720957	0.000738418	0.000291296	0.00389727	0.00507282	0.00155388	0.00322484	0.00455346	0.00141855	0.00205674	0.00244001	0.00203447	0.00241344	0.00427754	0.00314568	0.00153975	0.00133882	0.00147126
YNL305C	2.49264e-96	1.56239e-92	0.000709585	0.00188289	0.00194906	0.00293931	0.00158908	0.000945148	1.88162	-0.228755	-0.957336	-2.11037	-2.83895	0.000674958	0.000492835	0.000960962	0.00187197	0.00162559	0.00215112	0.00164486	0.00199374	0.00220857	0.0040161	0.00164082	0.003161	0.00152071	0.00162938	0.00161715	0.00104062	0.000880445	0.000914376
YDL145C	9.54117e-96	5.97945e-92	0.00428987	0.00563747	0.00580479	0.00316374	0.00172645	0.000905244	-0.425298	-1.64021	-2.52976	-1.21491	-2.10447	0.00458349	0.00475299	0.00353314	0.00629654	0.00566805	0.0049478	0.00630019	0.00604526	0.00506893	0.00306704	0.00322764	0.00319653	0.00150344	0.00191845	0.00175746	0.000909582	0.000846722	0.000959429
YGR124W	2.09448e-95	1.3124e-91	0.00144346	0.00181413	0.00180553	0.00434846	0.00157156	0.000801631	1.5145	-0.193231	-1.06227	-1.70773	-2.57677	0.00166009	0.00175359	0.000916697	0.00221594	0.00205396	0.00117249	0.00218829	0.00217943	0.00104885	0.00425977	0.00431952	0.00446608	0.00161534	0.00153707	0.00156227	0.000798419	0.000782265	0.000824209
YGR061C	7.25536e-95	4.54548e-91	0.00184597	0.00237426	0.0025892	0.00314701	0.0010304	0.000654057	0.732473	-1.11587	-1.80617	-1.84835	-2.53865	0.00193523	0.00193129	0.00167138	0.00281072	0.00275166	0.00156041	0.00291939	0.00290257	0.00194563	0.00319908	0.003106	0.00313596	0.000996866	0.00104869	0.00104565	0.000670237	0.00061785	0.000674084
YJR104C	1.23486e-94	7.73514e-91	0.000844929	0.00102974	0.000972562	0.00728249	0.00307423	0.00115453	2.93836	1.47346	0.222079	-1.46491	-2.71628	0.000995188	0.00103969	0.000499912	0.00118451	0.00102202	0.000882681	0.00112998	0.000987963	0.000799744	0.00670644	0.00768643	0.0074546	0.00256174	0.00366193	0.00299903	0.00127562	0.0010219	0.00116605
YDL191W	1.29469e-94	8.10864e-91	0.000526554	0.000685229	0.000636012	0.00478641	0.000678826	0.000433302	2.9221	-0.0115063	-0.449723	-2.93361	-3.37183	0.000646108	0.000526174	0.00040738	0.000480001	0.00114567	0.000430014	0.000441837	0.00111856	0.000347639	0.0033276	0.00701551	0.0040161	0.000438452	0.00113085	0.000467178	0.000500173	0.000486408	0.000313325
YBL007C	2.58368e-94	1.6179e-90	0.0022131	0.00321021	0.00331056	0.00294208	0.00139829	0.000742075	0.392128	-1.1327	-1.99145	-1.52483	-2.38358	0.00240553	0.00250144	0.00173235	0.00349782	0.00340704	0.00272576	0.00351942	0.0034374	0.00297488	0.00317977	0.00276964	0.00287681	0.00134763	0.00147025	0.001377	0.000812331	0.000636744	0.000777149
YHR007C	4.63983e-94	2.905e-90	0.00581869	0.00588495	0.00571334	0.00487098	0.00185465	0.00122469	-0.250781	-1.60412	-2.11631	-1.35334	-1.86553	0.00557007	0.00585741	0.00602857	0.00538171	0.00570312	0.00657003	0.00533363	0.00482733	0.00697907	0.00424013	0.00551117	0.00486163	0.00170049	0.00198175	0.00188171	0.00106597	0.00132766	0.00128045
YEL068C	5.33503e-94	3.33973e-90	0.000499783	0.000786317	0.000935339	0.00347813	0.00106337	0.000536586	2.5357	0.38448	-0.683915	-2.15122	-3.21962	0.000564513	0.000457695	0.000477141	0.000856893	0.000783697	0.00071836	0.000815188	0.000929862	0.00106097	0.00382974	0.00311561	0.00348902	0.00119726	0.00104268	0.000950169	0.000598689	0.000431823	0.000579245
YCL034W	6.56707e-94	4.11033e-90	0.00110348	0.0018794	0.00197304	0.00471166	0.00274396	0.00147282	1.98075	0.518247	-0.393822	-1.4625	-2.37457	0.00105357	0.00104747	0.0012094	0.00177353	0.00171518	0.0021495	0.00185157	0.00177296	0.0022946	0.00437214	0.0049771	0.00478573	0.00245444	0.00289471	0.00288271	0.00144503	0.00144227	0.00153117
YFL005W	7.26227e-94	4.54473e-90	0.000760988	0.000965216	0.000943102	0.00507777	0.00127368	0.000690733	2.55949	0.360652	-0.390607	-2.19884	-2.9501	0.000880263	0.000804039	0.000598663	0.00106975	0.00100985	0.000816044	0.00109191	0.000964377	0.00077302	0.00439007	0.00594628	0.00489696	0.00108937	0.00147694	0.00125471	0.000687133	0.000694457	0.000690608
YBL024W	1.82894e-93	1.14437e-89	0.00161267	0.0014738	0.00147533	0.00573418	0.00163501	0.000838233	1.75595	0.138938	-0.734876	-1.61701	-2.49082	0.00154632	0.00163491	0.00165679	0.00150759	0.00142309	0.00149072	0.00162941	0.0013114	0.00148519	0.00642345	0.00515909	0.00562	0.00193598	0.00129326	0.0016758	0.000826144	0.000819628	0.000868928
YLR180W	2.3062e-93	1.44276e-89	0.00129146	0.00184137	0.00155892	0.00489126	0.00125714	0.000893476	1.82734	-0.509913	-0.727717	-2.33725	-2.55506	0.00154987	0.00171321	0.000611284	0.0023663	0.00218518	0.000972647	0.00176014	0.00174265	0.00117396	0.00346195	0.00622519	0.00498666	0.00142844	0.00102554	0.00131744	0.000871693	0.000899153	0.000909582
YBR189W	2.75606e-93	1.72391e-89	0.00125455	0.000995257	0.000890999	0.0108037	0.00238167	0.00121445	2.98962	1.16488	0.400159	-1.82474	-2.58946	0.0014741	0.00134106	0.000948474	0.000941802	0.00120077	0.000843195	0.000933382	0.00106466	0.000674952	0.0108647	0.0108647	0.0106818	0.00245905	0.00253037	0.00215559	0.001304	0.0012084	0.00113096
YOL130W	2.86407e-93	1.79119e-89	0.00195039	0.00251835	0.00301916	0.00200992	0.000543098	0.000328334	0.0408783	-1.9909	-2.80528	-2.03178	-2.84616	0.00148247	0.00160821	0.0027605	0.00231055	0.00246386	0.00278065	0.0027128	0.00279966	0.00354502	0.00203447	0.00192678	0.0020685	0.000507951	0.000629408	0.000491934	0.000348237	0.000320349	0.000316417
YJL012C	2.2184e-92	1.38717e-88	0.00223965	0.00226376	0.0019064	0.00667821	0.00249429	0.00114312	1.52623	0.133132	-0.681542	-1.3931	-2.20777	0.00218113	0.00195682	0.00258099	0.00225925	0.00212351	0.00240853	0.0019967	0.00156102	0.00216148	0.00801332	0.00547125	0.00655007	0.0030309	0.00211524	0.00233673	0.0010933	0.00123923	0.00109684
YLR293C	3.91218e-92	2.44589e-88	0.00112806	0.00118821	0.00107926	0.00634876	0.00166728	0.000851204	2.37297	0.449901	-0.304044	-1.92307	-2.67702	0.00134593	0.00136543	0.00067282	0.00147018	0.00129704	0.000797418	0.00126777	0.00125974	0.000710263	0.00592958	0.00669324	0.00642345	0.00174498	0.00158985	0.001667	0.000883527	0.000826144	0.000843941
YGL137W	7.40503e-92	4.62888e-88	0.00120866	0.0013541	0.00143859	0.0033802	0.000982718	0.000436706	1.39687	-0.418482	-1.48378	-1.81535	-2.88065	0.0012722	0.00140824	0.000945544	0.00145596	0.00143952	0.00116683	0.0016107	0.00151101	0.00119407	0.00331542	0.00339483	0.00343036	0.000986348	0.000951777	0.00101003	0.000461453	0.000382269	0.000466397
YOR204W	1.10743e-91	6.92144e-88	0.00140163	0.00167794	0.00180026	0.00346436	0.00119831	0.000586776	1.23562	-0.447403	-1.44083	-1.68302	-2.67645	0.00156029	0.00161687	0.00102772	0.00209576	0.00191888	0.00101919	0.00217079	0.001956	0.00127399	0.00360937	0.00313166	0.00365205	0.00133901	0.000986348	0.00126956	0.000605904	0.000531351	0.000623072
YKL214C	3.27532e-91	2.04675e-87	0.000839993	0.000993687	0.000951259	0.00815297	0.0020957	0.00137635	3.10613	0.991849	0.481799	-2.11428	-2.62433	0.000996352	0.000810701	0.000712925	0.00108724	0.000934653	0.000959168	0.000872417	0.00103379	0.000947571	0.0091221	0.00850989	0.00682693	0.00215559	0.0024914	0.00164012	0.00148761	0.00153117	0.00111026
YEL056W	9.61718e-91	6.00881e-87	0.00135108	0.00168809	0.00179128	0.00466542	0.0016616	0.00106692	1.70117	-0.0212849	-0.686912	-1.72245	-2.38808	0.00113491	0.00132325	0.00159507	0.00166435	0.00157499	0.00182493	0.00174427	0.00177799	0.00185157	0.00473702	0.00455791	0.00470134	0.00196256	0.00147745	0.00154479	0.00101135	0.00113096	0.00105843
YIL145C	1.13874e-90	7.11368e-87	0.000876793	0.00111948	0.00123548	0.00532197	0.00204096	0.00109189	2.44771	0.8015	-0.161436	-1.64621	-2.60915	0.000785123	0.000829616	0.00101564	0.00115027	0.00106357	0.0011446	0.0012128	0.00111296	0.00138069	0.00579693	0.00462378	0.0055452	0.00212799	0.00182097	0.00217392	0.00102356	0.00113762	0.00111449
YLL034C	1.6679e-89	1.04177e-85	0.00121626	0.00138583	0.00164807	0.00358965	0.00101891	0.000665155	1.47247	-0.402628	-1.17022	-1.8751	-2.64269	0.00110647	0.00123065	0.00131165	0.00129411	0.00147858	0.0013848	0.00178023	0.00144171	0.00172226	0.00311561	0.00391876	0.00373457	0.00115545	0.000794031	0.00110725	0.000640634	0.000666352	0.00068848
YGL055W	1.79986e-89	1.12401e-85	0.00151177	0.0037748	0.00449787	0.00122592	0.000286064	0.000409021	-0.277682	-3.25895	-3.12369	-2.98127	-2.84601	0.00164626	0.00196165	0.000927412	0.00543648	0.00437503	0.00151289	0.00572698	0.00487333	0.00289331	0.00109895	0.00139474	0.00118407	0.000289412	0.000293527	0.000275252	0.00038747	0.000454499	0.000385095
YPL232W	3.32729e-89	2.07756e-85	0.000863984	0.0011743	0.00134015	0.00560645	0.00220796	0.00138256	2.53986	0.846463	0.0412804	-1.6934	-2.49858	0.000720791	0.000695651	0.00117551	0.00106038	0.00103941	0.00142309	0.00127399	0.00115676	0.00158968	0.00633627	0.00474339	0.0057397	0.00232429	0.00207863	0.00222097	0.00139088	0.00136793	0.00138886
YJR109C	6.04565e-89	3.7743e-85	0.000561259	0.00309772	0.0044846	0.000994819	0.000986695	0.000844783	0.709803	-1.53902	-2.25375	-2.24883	-2.96355	0.000609027	0.00056999	0.000504761	0.00331266	0.00365312	0.00232738	0.00484536	0.00618394	0.0024245	0.000874323	0.00115418	0.000955959	0.00106011	0.000908303	0.000991668	0.000820871	0.000865186	0.000848293
YCL011C	2.34667e-88	1.46479e-84	0.00111825	0.00137924	0.00140161	0.00411229	0.00152555	0.000716745	1.7724	0.134268	-0.862047	-1.63813	-2.63445	0.00101136	0.00115198	0.00119142	0.00130598	0.00127654	0.00155519	0.00133168	0.00129174	0.0015814	0.00425304	0.00411705	0.00396679	0.00167977	0.00153431	0.00136258	0.000744968	0.000744968	0.000660298
YEL073C	3.41054e-88	2.12852e-84	0.00038066	0.00130993	0.00179145	0.00248105	0.00185095	0.00120148	2.37513	0.462694	-0.532213	-1.91243	-2.90734	0.000107105	0.000172493	0.000862381	0.00093711	0.00105713	0.00193556	0.00129468	0.00166905	0.00241061	0.00290223	0.00170784	0.00283306	0.00132997	0.00187959	0.00234328	0.00094668	0.00121273	0.00144503
YMR217W	6.29272e-88	3.92666e-84	0.000918267	0.00101256	0.00105853	0.00384684	0.000682877	0.000442701	1.9329	-0.495872	-1.06536	-2.42877	-2.99827	0.0010682	0.00108846	0.00059814	0.00123546	0.00116334	0.000638879	0.00126203	0.00121471	0.000698864	0.0029002	0.00473702	0.0039033	0.000702695	0.000655326	0.000690609	0.000461749	0.000403971	0.000462384
YEL065W	1.04403e-87	6.51368e-84	0.00808514	0.0200743	0.0299154	0.00432748	0.00490433	0.00485582	-0.883408	-2.00675	-2.59344	-1.12335	-1.71004	0.00790666	0.00962804	0.00672071	0.0167037	0.0106507	0.0328685	0.0201651	0.0117021	0.0578792	0.0027401	0.00592282	0.00431952	0.00359789	0.00632588	0.00478921	0.00406336	0.00601158	0.00449254
YER037W	1.1137e-87	6.94726e-84	0.000186797	0.000555395	0.000666705	0.00350684	0.0011429	0.000558257	3.55954	0.902054	-0.213731	-2.65749	-3.77327	0.000107605	9.71e-05	0.000355686	0.000587752	0.000525962	0.00055247	0.000754298	0.00064237	0.000603446	0.00636614	0.000899399	0.00325499	0.00160437	0.000709601	0.00111472	0.000658117	0.000496854	0.000519799
YDL215C	1.33195e-87	8.30735e-84	0.00184142	0.00765913	0.00892894	0.00181549	0.00276453	0.00216294	-0.0191859	-1.43099	-1.98644	-1.41181	-1.96725	0.00125944	0.00108176	0.00318305	0.00627221	0.00695926	0.00974593	0.00737883	0.007308	0.0121	0.0020685	0.00157916	0.00179883	0.00327561	0.00227554	0.00274245	0.00209628	0.00225091	0.00214161
YDR002W	1.4714e-87	9.17565e-84	0.000656771	0.000712415	0.00077054	0.0069185	0.00189488	0.00100776	3.17824	1.27442	0.340405	-1.90382	-2.83783	0.000845084	0.000743682	0.000381548	0.000786252	0.000761511	0.000589483	0.000964149	0.000818174	0.000529296	0.00694318	0.00707671	0.0067356	0.00200855	0.00180321	0.00187289	0.00116517	0.000850565	0.00100754
YHL047C	2.67529e-87	1.66804e-83	0.0128992	0.0702653	0.100625	0.00255676	0.00439221	0.00677023	-2.2817	-3.9631	-3.86985	-1.6814	-1.58815	0.0110525	0.0134503	0.0141947	0.0896186	0.0663255	0.0548517	0.0832653	0.0612604	0.157351	0.000958079	0.00425671	0.00245549	0.00206923	0.00691059	0.00419681	0.00449254	0.00918264	0.0066355
YIL075C	3.52483e-87	2.19738e-83	0.00169052	0.00278324	0.00311523	0.00310129	0.00183467	0.001131	0.830923	-0.570522	-1.37016	-1.40144	-2.20108	0.00182541	0.00199217	0.00125397	0.00296105	0.00298318	0.00240548	0.00325445	0.00329774	0.0027935	0.00291205	0.00328581	0.003106	0.00189062	0.00177823	0.00183517	0.00113096	0.00111159	0.00115045
YFL007W	4.73734e-87	2.95278e-83	0.00290763	0.00463264	0.00509344	0.00190482	0.0010716	0.000533691	-0.580186	-1.99503	-2.99384	-1.41484	-2.41366	0.00313512	0.00325663	0.00233112	0.00475311	0.00500218	0.00414264	0.00510432	0.00538685	0.00478916	0.00158139	0.0021391	0.00199396	0.00104565	0.00106341	0.00110573	0.000563519	0.0005133	0.000524255
YML093W	1.82396e-86	1.13669e-82	0.00113731	0.00113217	0.00126208	0.00440807	0.00115198	0.000677486	1.84782	0.0226349	-0.792633	-1.82518	-2.64045	0.00125397	0.00111476	0.0010432	0.00105713	0.00121442	0.00112496	0.00143804	0.00114927	0.00119894	0.00462378	0.00414515	0.00445528	0.00133679	0.000909069	0.00121009	0.000654926	0.000731314	0.000646219
YBL045C	2.83829e-86	1.76854e-82	0.000899943	0.00196517	0.00188297	0.0033641	0.0018189	0.00107185	1.77141	-0.10488	-0.748505	-1.87629	-2.51991	0.00101423	0.000858639	0.000826957	0.00189573	0.0020985	0.00190127	0.00173036	0.00221724	0.0017013	0.00385899	0.00268434	0.00354896	0.00186905	0.001667	0.00192066	0.00116872	0.000973861	0.00107296
YDL061C	4.75917e-86	2.96496e-82	0.000491222	0.000511462	0.000483172	0.0106935	0.00180089	0.00111332	4.14301	1.60365	1.03083	-2.53937	-3.11219	0.000563324	0.000554907	0.000355434	0.000576902	0.000522591	0.000434894	0.000552842	0.000570865	0.000325808	0.00771206	0.015484	0.00888426	0.00125108	0.00276323	0.00138836	0.000848293	0.00170357	0.0007881
YGR034W	1.07985e-85	6.72638e-82	0.000615042	0.000506635	0.000531376	0.00660716	0.000985976	0.000532027	3.19255	0.818737	0.00143918	-2.37381	-3.19111	0.00070348	0.00065623	0.000485415	0.000464399	0.00060301	0.000452497	0.000566798	0.000645096	0.000382234	0.0052618	0.00767596	0.00688373	0.000830996	0.00116823	0.000958703	0.000556754	0.000474172	0.000565155
YOL159C-A	2.25239e-85	1.40279e-81	0.000280781	0.000499087	0.000800008	0.00264122	0.000574749	0.000443666	2.78169	0.166124	-0.705928	-2.61556	-3.48762	0.000172269	0.000159533	0.000510541	0.00035575	0.000334214	0.000807297	0.000632265	0.000594506	0.00117325	0.00235461	0.00327928	0.00228976	0.000465589	0.000718647	0.00054001	0.000428042	0.000512873	0.000390082
YPL235W	3.71791e-85	2.31514e-81	0.0010406	0.00123775	0.00125735	0.00455031	0.00144012	0.000798236	2.00781	0.20032	-0.58449	-1.80749	-2.5923	0.00110547	0.000979867	0.00103648	0.00118055	0.0012527	0.00128	0.00125859	0.00120836	0.00130509	0.00409906	0.00495456	0.0045973	0.00159464	0.00124579	0.00147995	0.000809844	0.00078366	0.000801203
YIL157C	5.18028e-85	3.22524e-81	0.000836554	0.00125026	0.00130711	0.0061009	0.00261659	0.00162121	2.70007	0.997466	0.286836	-1.70261	-2.41324	0.000891419	0.000874562	0.000743682	0.0014017	0.00105001	0.00129907	0.00132441	0.00118118	0.00141575	0.00666417	0.00538371	0.00625481	0.00244799	0.00272369	0.00267809	0.0016331	0.00158282	0.00164773
YML069W	1.1258e-84	7.00813e-81	0.000554843	0.000866952	0.000944306	0.0050641	0.00191172	0.00107463	2.93982	1.04098	0.166525	-1.89883	-2.77329	0.000584221	0.000564513	0.000515796	0.000745808	0.000868643	0.000986404	0.000951476	0.000948059	0.000933382	0.00515909	0.00473543	0.00529778	0.00222097	0.00153244	0.00198175	0.000997813	0.00107958	0.00114651
YML056C	1.26303e-84	7.86113e-81	0.00153388	0.00186267	0.00197933	0.00248432	0.000631007	0.000356125	0.65477	-1.39949	-2.13844	-2.05426	-2.79321	0.00162531	0.00161089	0.00136543	0.00186635	0.00223342	0.00148825	0.00196473	0.00241832	0.00155493	0.00202283	0.00289622	0.0025339	0.000607208	0.000651008	0.000634805	0.000392833	0.000304752	0.000370791
YER072W	1.69224e-84	1.05308e-80	0.00081839	0.000817768	0.000755971	0.00636799	0.00142337	0.000689184	2.78834	0.718241	-0.114296	-2.0701	-2.90264	0.00092826	0.000788493	0.000738418	0.000836984	0.000769082	0.000847238	0.000859173	0.000697345	0.000711396	0.00472792	0.00804776	0.00632827	0.00106267	0.00183517	0.00137225	0.000731727	0.00067664	0.000659184
YER117W	3.86553e-84	2.40514e-80	0.000615392	0.000496417	0.000542998	0.0073709	0.00150584	0.000693383	3.34698	1.39792	0.294574	-1.94907	-3.05241	0.000726379	0.000644377	0.000475421	0.000417619	0.000607091	0.000464541	0.000567384	0.000666284	0.000395326	0.00793751	0.00736933	0.00680587	0.00150295	0.00158299	0.00143158	0.000778034	0.000684618	0.000617498
YPL135W	9.36024e-84	5.82301e-80	0.000460806	0.000870135	0.00098609	0.00522135	0.00189674	0.00138049	3.19911	1.02567	0.439663	-2.17345	-2.75945	0.000344391	0.000317983	0.000720044	0.000579223	0.000636158	0.00139503	0.000908823	0.000814529	0.00123492	0.0060402	0.00424013	0.00538371	0.00175746	0.00200244	0.0019303	0.00129494	0.00142057	0.00142597
YHR030C	9.97617e-84	6.20518e-80	0.000838305	0.0013902	0.00179155	0.00317143	0.00135473	0.000953975	1.77921	-0.0342651	-0.831262	-1.81348	-2.61047	0.000533854	0.00077392	0.00120714	0.00144987	0.00138292	0.00133781	0.00167998	0.00186196	0.00183272	0.00436042	0.00162764	0.00352624	0.00151047	0.00106776	0.00148597	0.000868928	0.00101463	0.000978363
YML121W	1.00521e-83	6.2514e-80	0.00135108	0.00199244	0.00248991	0.00371889	0.00203461	0.00137387	1.38328	0.0285039	-0.804582	-1.35478	-2.18786	0.00102772	0.000945544	0.00207997	0.00146546	0.00135379	0.00315807	0.00209462	0.00178854	0.00358658	0.00379077	0.00356267	0.00380322	0.00189446	0.00208849	0.00212087	0.00115045	0.00151967	0.00145149
YDR418W	1.1037e-83	6.86279e-80	0.000904931	0.00073646	0.000747091	0.00531971	0.000878344	0.000448438	2.40699	0.220939	-0.608404	-2.18605	-3.01539	0.00104445	0.00102772	0.000642624	0.000757269	0.000847983	0.000604127	0.000836544	0.000864177	0.000540551	0.00380724	0.00688373	0.00526815	0.000728993	0.00106606	0.000839973	0.000487441	0.000414987	0.000442887
YJL121C	1.8225e-83	1.13305e-79	0.000882564	0.00098815	0.000995944	0.00413749	0.00115875	0.000544566	2.08533	0.206422	-0.747	-1.87891	-2.83233	0.00110783	0.00101136	0.000528498	0.00111621	0.00113373	0.000714512	0.00112487	0.00110666	0.000756306	0.00378122	0.00432237	0.00430889	0.00101003	0.00128871	0.00117749	0.000578918	0.000490651	0.00056413
YNL251C	1.99521e-83	1.24023e-79	0.000693083	0.00108678	0.00126036	0.00264293	0.000810227	0.000502952	1.76361	-0.375192	-1.14672	-2.1388	-2.91034	0.000501369	0.000522803	0.00105508	0.00113132	0.00106038	0.00106864	0.00110165	0.00124337	0.00143605	0.00263121	0.00272878	0.0025688	0.000811645	0.000799877	0.00081916	0.000523154	0.00050531	0.000480393
YGL221C	2.15999e-83	1.34244e-79	0.00105695	0.00108035	0.00112697	0.00656973	0.00231041	0.00118215	2.506	1.01721	0.0624226	-1.48879	-2.44358	0.00112748	0.00110083	0.000942527	0.00120791	0.00104049	0.000992646	0.00128011	0.00110165	0.000999164	0.0070628	0.00579693	0.00684945	0.00256099	0.00201222	0.00235802	0.00112048	0.00118201	0.00124396
YNL281W	4.14385e-83	2.57499e-79	0.00113172	0.000873408	0.00111498	0.0049249	0.00101556	0.000613738	2.01015	0.192781	-0.750444	-1.81737	-2.76059	0.00136702	0.00129393	0.000734206	0.000837924	0.000910449	0.000871851	0.00122775	0.00119042	0.000926769	0.0026632	0.00726139	0.00485012	0.000681278	0.0014247	0.000940694	0.000637318	0.000612565	0.00059133
YEL072W	4.38375e-83	2.72362e-79	0.000684497	0.00120339	0.00170325	0.0016527	0.000398675	0.000368533	1.13892	-1.34984	-1.89807	-2.48876	-3.03698	0.000261007	0.000232193	0.00156029	0.000910449	0.000882146	0.00181759	0.00123711	0.00142277	0.00244987	0.00234152	0.000985035	0.00163155	0.000406121	0.000378074	0.000411831	0.000326521	0.00042406	0.000355019
YCR009C	4.82394e-83	2.99663e-79	0.000843501	0.00119063	0.00108583	0.00706908	0.00256681	0.00150939	2.8983	1.03514	0.434031	-1.86316	-2.46427	0.000877314	0.000886523	0.000766666	0.00126182	0.00112951	0.00118055	0.00113616	0.00105825	0.00106308	0.00825462	0.00566023	0.00729238	0.00269757	0.00241806	0.00258479	0.00145186	0.00148386	0.00159246
YCL049C	1.12829e-82	7.00782e-79	0.000878799	0.00336277	0.00351587	0.00155672	0.00116955	0.000931169	0.746853	-1.43274	-1.78944	-2.17959	-2.5363	0.000787388	0.000834775	0.00101423	0.00355627	0.00334569	0.00318635	0.00333603	0.00349927	0.00371232	0.00183026	0.00132597	0.00151391	0.00103684	0.00131179	0.00116003	0.000880445	0.000936858	0.000976204
YER021W	1.32887e-82	8.2523e-79	0.00106133	0.00151316	0.00158986	0.00346055	0.00139724	0.000781944	1.59904	-0.106158	-0.922094	-1.7052	-2.52113	0.0011122	0.00115958	0.000912225	0.0015407	0.00141636	0.00158243	0.00156304	0.0015295	0.00167703	0.00343036	0.00337016	0.00358113	0.00142096	0.00132788	0.00144289	0.00078366	0.000759526	0.000802647
YKL127W	5.50586e-82	3.41859e-78	0.000902041	0.00122108	0.00124905	0.0030941	0.00104606	0.000489345	1.65211	-0.201606	-1.16668	-1.85371	-2.81878	0.00100356	0.00112748	0.00057508	0.00139662	0.00138353	0.000883082	0.00145163	0.00142156	0.000873947	0.00310485	0.00299978	0.00317768	0.00103287	0.00101003	0.00109528	0.000530984	0.000425344	0.000511706
YGL062W	8.32462e-82	5.16792e-78	0.00186613	0.00202199	0.00331099	0.00197638	0.000728848	0.000531076	0.077911	-1.33446	-2.39613	-1.41238	-2.47405	0.00195682	0.00190394	0.00173761	0.00158243	0.0018168	0.00266675	0.00282651	0.00367587	0.00343059	0.00146228	0.00249707	0.0019698	0.000850072	0.0005779	0.000758573	0.000521654	0.000531933	0.000539641
YJL157C	1.30348e-81	8.09069e-78	0.00171067	0.0030325	0.00323956	0.002205	0.00203933	0.000691016	0.344712	-0.545728	-2.04927	-0.89044	-2.39399	0.00121071	0.00101423	0.00290705	0.00195575	0.00252843	0.00461333	0.0022861	0.00227391	0.00515867	0.00264964	0.00159763	0.00236772	0.00220597	0.00179678	0.00211524	0.000673236	0.000661105	0.000738706
YKL142W	1.59307e-81	9.8866e-78	0.00050719	0.000997607	0.000995546	0.00750801	0.00286256	0.00211447	3.60246	1.41542	1.00161	-2.18703	-2.60085	0.000520644	0.0005276	0.000473327	0.00106357	0.000873162	0.00105609	0.00105087	0.00089284	0.00104293	0.00976179	0.0052618	0.00750042	0.00300539	0.00274245	0.00283985	0.00211465	0.00213249	0.00209628
YJL154C	1.8563e-81	1.15183e-77	0.00127746	0.00196855	0.0021514	0.00239889	0.000926867	0.000560895	0.849576	-0.995811	-1.73676	-1.84539	-2.58634	0.00110207	0.00113729	0.00159302	0.00174504	0.00174257	0.00241803	0.00188109	0.00200038	0.00257272	0.00276964	0.0019698	0.00245724	0.00102617	0.000822945	0.000931485	0.000516035	0.000581037	0.000585612
YBL041W	1.94476e-81	1.20653e-77	0.000598763	0.000934844	0.000958217	0.0057887	0.00239377	0.0013032	3.03769	1.25212	0.400203	-1.78557	-2.63748	0.000695651	0.000720044	0.000380595	0.0010128	0.000980511	0.00081122	0.00108602	0.0010141	0.000774529	0.0055452	0.00589132	0.00592958	0.00230186	0.0023958	0.00248365	0.00130321	0.00123687	0.00136952
YLR153C	4.41681e-81	2.73975e-77	0.00114448	0.00144877	0.00144061	0.00365784	0.00145974	0.000665898	1.57834	0.010051	-0.988888	-1.56829	-2.56723	0.00124605	0.00139835	0.000789056	0.00164442	0.00162894	0.00107294	0.00167703	0.00164763	0.000997169	0.00392866	0.00329599	0.00374887	0.00155472	0.00135923	0.00146528	0.00075298	0.000557581	0.000687133
YFR006W	6.35502e-81	3.94139e-77	0.000700571	0.00105154	0.00110985	0.00330757	0.00125397	0.000607357	2.0613	0.229783	-0.757028	-1.83152	-2.81833	0.000724337	0.000716576	0.000660801	0.00101662	0.000943789	0.00119419	0.00111856	0.0010256	0.00118538	0.00289622	0.00373457	0.00329191	0.00124541	0.00120656	0.00130993	0.000580142	0.000605185	0.000636744
YDR025W	1.17715e-80	7.2995e-77	0.000751483	0.000594876	0.000540402	0.00721755	0.00112015	0.000533331	3.07246	0.793988	-0.0155087	-2.27847	-3.08797	0.000919843	0.000814573	0.000520033	0.000607827	0.000739706	0.000437095	0.000554909	0.00072168	0.000344617	0.0049286	0.00925988	0.00746417	0.000954921	0.00121094	0.00119458	0.000567473	0.000433832	0.000598689
YDL224C	7.64469e-80	4.73971e-76	0.00184701	0.00240091	0.00254555	0.00347731	0.00160602	0.000933504	0.87062	-0.54626	-1.3385	-1.41688	-2.20912	0.00124863	0.0012094	0.003083	0.00185292	0.00180399	0.00354582	0.0018489	0.00176014	0.00402762	0.00314709	0.00389003	0.00339483	0.001667	0.00154479	0.00160628	0.000914376	0.000945402	0.000940735
YBR079C	9.94303e-80	6.16368e-76	0.00144161	0.00164896	0.00172365	0.00318235	0.000984243	0.000559296	1.08003	-0.679407	-1.43926	-1.75943	-2.51929	0.00146138	0.0014741	0.00138934	0.00166068	0.00168643	0.00159977	0.00180764	0.00161341	0.00174989	0.00301649	0.0033426	0.00318795	0.00106361	0.000894152	0.000994963	0.000523746	0.000574001	0.000580142
YBR249C	1.34608e-79	8.34301e-76	0.000623725	0.00124302	0.00117926	0.00344297	0.00145324	0.000800695	2.25888	0.206803	-0.496495	-2.05207	-2.75537	0.000692889	0.000708008	0.000470278	0.00149072	0.00141236	0.000825987	0.00146212	0.00139569	0.000679989	0.00363145	0.00312721	0.00357024	0.00155949	0.00132997	0.00147025	0.000824209	0.000752587	0.000825288
YGL037C	1.34914e-79	8.36063e-76	0.00034675	0.00130433	0.00108534	0.00330574	0.00185821	0.00104924	2.87333	0.473655	-0.0438346	-2.39967	-2.91716	0.000361951	0.000404983	0.000273315	0.00142893	0.00139228	0.0010918	0.00108196	0.00120693	0.00096714	0.00407865	0.00246841	0.00337016	0.00165971	0.00208364	0.00183128	0.00111159	0.000956563	0.00107958
YGR204W	5.04747e-79	3.12742e-75	0.000924858	0.0015167	0.00166831	0.00225513	0.000889332	0.000482518	1.18401	-0.696899	-1.56812	-1.88091	-2.75213	0.000985795	0.0010722	0.000716576	0.00184432	0.00166767	0.0010381	0.00188909	0.00185157	0.00126428	0.00220604	0.00223809	0.00232125	0.000877844	0.000857091	0.000933062	0.000486408	0.000446243	0.000514902
YDL131W	8.15146e-79	5.04983e-75	0.00052735	0.00103517	0.00105092	0.00386523	0.00145063	0.000920171	2.62039	0.44294	-0.170685	-2.17745	-2.79107	0.000486219	0.000509338	0.000586494	0.000906544	0.00135953	0.000839443	0.00100846	0.00137534	0.000768969	0.00454156	0.0031209	0.00393324	0.00164012	0.00119251	0.00151925	0.000895389	0.00096695	0.000898174
YML035C	9.0743e-79	5.62062e-75	0.000892452	0.001522	0.00161318	0.00265059	0.00119908	0.000649796	1.45154	-0.315736	-1.16995	-1.76728	-2.62149	0.000775592	0.000841525	0.00106024	0.00164304	0.00136094	0.00156202	0.00153339	0.00145725	0.0018489	0.00272228	0.0026112	0.00261831	0.0012379	0.00112143	0.0012379	0.000630272	0.000654926	0.000664191
YGL076C	1.03276e-78	6.39591e-75	0.00060907	0.000606295	0.00056108	0.00485827	0.000795188	0.00039911	2.77002	0.333148	-0.391197	-2.43687	-3.16121	0.000701874	0.000692812	0.000432525	0.000511545	0.000909369	0.000397971	0.000518727	0.000849272	0.00031524	0.00411705	0.00568202	0.00477574	0.000812993	0.000801872	0.000770698	0.000441214	0.000355019	0.000401097
YPL154C	1.17343e-78	7.2659e-75	0.00183319	0.00413795	0.00405386	0.0026502	0.00173983	0.00136107	0.503964	-1.1946	-1.49418	-1.69856	-1.99815	0.00197978	0.00212759	0.0013922	0.00483112	0.00374432	0.00383841	0.00434592	0.003719	0.00409667	0.00309383	0.00217243	0.00268434	0.00163856	0.00184414	0.0017368	0.00129779	0.00134921	0.00143622
YDL240W	1.24796e-78	7.72615e-75	0.00214449	0.00295285	0.00335924	0.00217254	0.000870537	0.000534105	0.017753	-1.63242	-2.40959	-1.65017	-2.42734	0.00229311	0.00191017	0.00223019	0.00235283	0.00268087	0.00382485	0.00287051	0.00240667	0.00480055	0.00174083	0.00260379	0.002173	0.000767586	0.000970374	0.000873652	0.000491019	0.000536978	0.000574318
YML110C	1.40801e-78	8.71557e-75	0.00240238	0.00393659	0.00349417	0.00515883	0.00387683	0.00215624	1.06517	-0.0214074	-0.6668	-1.08657	-1.73197	0.00281688	0.00246557	0.00192469	0.00459943	0.00371253	0.00349782	0.00389404	0.00331752	0.00327094	0.00487423	0.00532302	0.00527923	0.00333812	0.00435929	0.00393309	0.00216014	0.00212255	0.00218603
YGL225W	2.53226e-78	1.56721e-74	0.00201022	0.00230225	0.00226502	0.00313519	0.000937493	0.000580782	0.611536	-1.19502	-1.76567	-1.80655	-2.37721	0.00215419	0.00217058	0.00170587	0.00219377	0.00222841	0.00248457	0.00214173	0.00243409	0.00221924	0.00204374	0.00440854	0.0029533	0.000732276	0.00125471	0.000825487	0.000608632	0.000576471	0.000557242
YNL243W	2.58943e-78	1.60234e-74	0.0013666	0.00237695	0.00286884	0.00210437	0.00145583	0.000742733	0.581096	-0.66376	-1.79154	-1.24486	-2.37264	0.00134861	0.00151481	0.00123638	0.00246734	0.00234518	0.00231834	0.0027365	0.00275574	0.00311427	0.00208579	0.00204965	0.00217768	0.00139593	0.00145084	0.00152071	0.000723798	0.000729732	0.000774668
YBL102W	1.54077e-77	9.53275e-74	0.00234357	0.00364227	0.00374089	0.00357342	0.00178499	0.00126454	0.584036	-0.981487	-1.47893	-1.56552	-2.06297	0.00254456	0.00223019	0.00225595	0.00377727	0.00307774	0.00407181	0.00367587	0.00334629	0.00420052	0.00119983	0.0060148	0.00350563	0.00128462	0.00235088	0.00171947	0.0012207	0.00123411	0.00133882
YER070W	4.2131e-77	2.60623e-73	0.00199738	0.00199959	0.00187923	0.00410215	0.00157631	0.000716512	0.995393	-0.321234	-1.25609	-1.31663	-2.25149	0.00221271	0.00207997	0.00169948	0.00204625	0.00182025	0.00213228	0.00193532	0.00157748	0.00212488	0.00445528	0.00366143	0.00418974	0.00151227	0.00161534	0.00160132	0.000711925	0.000713814	0.000723798
YBR126C	7.06769e-77	4.37136e-73	0.000577066	0.00173458	0.00154877	0.00315185	0.00253887	0.00121741	2.22929	0.519509	-0.319149	-1.70978	-2.54844	0.000453258	0.000521085	0.000756856	0.00179287	0.00146123	0.00194964	0.00136353	0.00139973	0.00188305	0.00377415	0.00230988	0.00337151	0.00275655	0.00223179	0.00262826	0.00119957	0.00116449	0.00128817
YER056C	9.4058e-77	5.81655e-73	0.00115425	0.00103635	0.0011141	0.0034629	0.000596324	0.000381986	1.49082	-0.690212	-1.29623	-2.18104	-2.78705	0.00109073	0.00103339	0.00133864	0.00102245	0.000925837	0.00116076	0.00104885	0.00109644	0.00119701	0.00259988	0.00446608	0.00332273	0.000411497	0.000814511	0.000562965	0.000355516	0.000396432	0.000394011
YDL143W	1.07576e-76	6.6514e-73	0.0012956	0.0015624	0.00156397	0.00420401	0.00144886	0.000906791	1.61034	-0.100751	-0.713235	-1.71109	-2.32358	0.00140511	0.00149477	0.000986936	0.00175947	0.00169049	0.00123725	0.00175629	0.0016336	0.00130201	0.00359615	0.00477574	0.00424013	0.00140845	0.00148957	0.00144856	0.000918423	0.000883527	0.000918423
YGR086C	1.29941e-76	8.03298e-73	0.000746166	0.00106684	0.000944918	0.00609131	0.00263871	0.00118648	2.84091	1.21626	0.294719	-1.62465	-2.54619	0.000720044	0.000755889	0.000762566	0.0010668	0.000981928	0.00115179	0.000914691	0.000913988	0.00100607	0.00765475	0.00425304	0.00636614	0.00272369	0.00251216	0.00268029	0.00131646	0.000979152	0.00126382
YCL018W	2.31962e-76	1.43376e-72	0.000517208	0.00122642	0.00134747	0.00268366	0.00144905	0.000859124	2.13592	0.220627	-0.583334	-1.9153	-2.71926	0.000518889	0.000571246	0.000461488	0.00150327	0.00126555	0.000910449	0.00153881	0.00140685	0.00109675	0.00300613	0.00229912	0.00274574	0.00149776	0.00142844	0.00142096	0.000902136	0.000800413	0.000874824
YML004C	6.25834e-76	3.86766e-72	0.000608399	0.00119564	0.00111539	0.00363856	0.00174869	0.000903531	2.36596	0.50598	-0.271199	-1.85998	-2.63716	0.000680629	0.000700086	0.000444481	0.00131632	0.00121568	0.00105491	0.00121411	0.00117098	0.000961082	0.00388685	0.00319908	0.00382974	0.00177823	0.00161715	0.00185069	0.000910132	0.000802647	0.000997813
YKL096W	5.26477e-75	3.2531e-71	0.000387311	0.000435851	0.000436909	0.0038407	0.000799903	0.000288386	2.96261	0.725873	-0.446675	-2.23674	-3.40929	0.00033107	0.000470693	0.000360171	0.000636158	0.000387783	0.000283611	0.000504541	0.000522494	0.000283693	0.00452784	0.00321304	0.00378122	0.000546202	0.00118815	0.000665361	0.000372744	0.000223601	0.000268812
YNL067W	1.47446e-74	9.10919e-71	0.000702212	0.000644059	0.00061778	0.00865837	0.0024189	0.00107752	3.41496	1.73128	0.698127	-1.68368	-2.71683	0.000661128	0.000615144	0.000830363	0.00054154	0.000581883	0.000808753	0.00059149	0.000620816	0.000641034	0.0113134	0.00729238	0.00736933	0.00261708	0.00256099	0.00207863	0.00128817	0.00100754	0.000936858
YAL051W	7.42948e-74	4.58919e-70	0.00162952	0.00201977	0.00255922	0.00250803	0.00117751	0.000694193	0.586784	-0.721324	-1.71728	-1.30811	-2.30406	0.00137212	0.00116654	0.00234989	0.00153632	0.00151289	0.00301011	0.0020635	0.0019383	0.00367587	0.00305785	0.00191094	0.00255532	0.00128625	0.000944028	0.00130225	0.000557581	0.00077241	0.000752587
YJL165C	9.32657e-74	5.76009e-70	0.00110528	0.00190268	0.0024034	0.00219216	0.00110028	0.000756262	0.915645	-0.728636	-1.52498	-1.64428	-2.44063	0.000900515	0.00103648	0.00137884	0.00172997	0.00179287	0.00218518	0.00230088	0.00219652	0.0027128	0.00337151	0.00112635	0.00207864	0.00139867	0.000753535	0.00114864	0.00072833	0.000774668	0.000765788
YKL172W	1.06412e-73	6.57093e-70	0.00060484	0.000615845	0.000644889	0.00571694	0.00123993	0.000712617	3.00793	0.885261	0.122267	-2.12267	-2.88566	0.000653601	0.00061825	0.000542669	0.000621881	0.000687626	0.000538028	0.000772544	0.00056285	0.000599273	0.00410958	0.00735921	0.00568202	0.00127623	0.00117905	0.0012645	0.000647856	0.000768338	0.000721658
YHL031C	1.42095e-73	8.77294e-70	0.000714643	0.000976839	0.000971231	0.00665008	0.00274041	0.00152804	3.0186	1.38215	0.594397	-1.63645	-2.4242	0.000637848	0.000785123	0.000720957	0.00100578	0.000828676	0.00109606	0.00103379	0.000901465	0.000978441	0.00767596	0.00525877	0.00701551	0.00276323	0.00269477	0.00276323	0.00153117	0.00143787	0.00161508
YOL147C	1.50362e-73	9.28185e-70	0.000582249	0.000925998	0.000942099	0.00337563	0.00110866	0.000653166	2.31404	0.232026	-0.457617	-2.08201	-2.77166	0.000548674	0.000581648	0.000616426	0.00105839	0.000919383	0.00080022	0.00101294	0.000926248	0.000887111	0.00391388	0.00275106	0.00346195	0.00105756	0.00108937	0.00117905	0.000581727	0.000674448	0.000703323
YLL027W	2.27874e-73	1.40644e-69	0.000610003	0.00111913	0.00131002	0.00367975	0.00193107	0.00123763	2.37851	0.726642	-0.0748977	-1.65187	-2.45341	0.000460133	0.000464749	0.000905128	0.00108595	0.000961143	0.0013103	0.00124337	0.00113542	0.00155126	0.00375485	0.00334724	0.00393715	0.00168164	0.00222097	0.00189062	0.00114114	0.00135105	0.0012207
YKL054C	3.05162e-73	1.88316e-69	0.000970014	0.00108841	0.00103999	0.00341684	0.00084119	0.000446389	1.6973	-0.32994	-1.03309	-2.02724	-2.73039	0.00103969	0.00114398	0.000726379	0.00118902	0.00116683	0.000909369	0.00115676	0.00105299	0.000910218	0.00265637	0.00418974	0.00340441	0.0007533	0.000927901	0.000842369	0.000458656	0.000418761	0.000461749
YPL079W	3.59464e-73	2.2179e-69	0.000647185	0.000607319	0.000603892	0.00461846	0.000729704	0.000426493	2.62538	0.22412	-0.404998	-2.40126	-3.03037	0.000773578	0.000725966	0.00044201	0.000562316	0.000798999	0.000460641	0.000605506	0.000802262	0.000403909	0.00319141	0.0060402	0.00462378	0.000635306	0.000872529	0.000681278	0.000473078	0.000391932	0.00041447
YKL193C	4.60714e-73	2.84215e-69	0.00053015	0.00118626	0.00108929	0.00400983	0.00204209	0.00116747	2.66558	0.726594	0.0903128	-1.93899	-2.57527	0.000536441	0.000518889	0.000535119	0.00124335	0.00116408	0.00115135	0.00102759	0.00111608	0.00112419	0.00440854	0.00344227	0.00417868	0.00235088	0.00169175	0.00208364	0.00116973	0.00112948	0.00120319
YNL317W	4.78693e-73	2.95258e-69	0.00116365	0.00162352	0.00157347	0.0057519	0.00282531	0.00163009	2.1928	0.756119	0.0474227	-1.43668	-2.14538	0.000926465	0.000956272	0.00160821	0.00142309	0.0013103	0.00213716	0.00139569	0.00119407	0.00213066	0.00771829	0.00372187	0.00581555	0.00351907	0.00216664	0.00279022	0.00154746	0.00167444	0.00166838
YOR167C	8.71344e-73	5.37358e-69	0.000629374	0.000598935	0.000617439	0.00671913	0.00144079	0.000819503	3.18853	1.11738	0.349001	-2.07115	-2.83953	0.000753241	0.000663886	0.000470996	0.000660498	0.000600949	0.000535359	0.000759837	0.000624182	0.000468297	0.00502453	0.00818968	0.00694318	0.00114864	0.0017719	0.00140182	0.00084189	0.000790475	0.000826144
YDR099W	1.13744e-72	7.01344e-69	0.000457681	0.000767703	0.000691233	0.00348829	0.000938748	0.00051463	2.64111	0.253977	-0.353762	-2.38713	-2.99487	0.000544867	0.000547211	0.000280966	0.000909369	0.000833626	0.000560115	0.000774957	0.000786768	0.000511973	0.00305936	0.00425977	0.00314574	0.000828403	0.00116129	0.000826546	0.00054042	0.000529297	0.000474172
YKL080W	1.16889e-72	7.2062e-69	0.00122808	0.00135355	0.00129106	0.00417461	0.00136165	0.000739739	1.67098	0.00790361	-0.714229	-1.66307	-2.3852	0.00143543	0.00137884	0.000869955	0.00148005	0.0014017	0.0011789	0.00144623	0.00135622	0.00107074	0.00376466	0.00452784	0.00423134	0.00121955	0.00149776	0.00136763	0.000752587	0.000677876	0.000788754
YNL297C	2.69795e-72	1.66302e-68	0.00216617	0.00361541	0.00438097	0.00201259	0.00142035	0.000851707	-0.100284	-1.27752	-2.21061	-1.17724	-2.11032	0.00201113	0.00197978	0.00250758	0.00309875	0.00299437	0.00475311	0.00349265	0.00375299	0.00589726	0.00192678	0.00208597	0.00202501	0.00140182	0.00136147	0.00149776	0.000846722	0.000884764	0.000823634
YHL007C	3.49088e-72	2.15143e-68	0.00161851	0.00214013	0.00242988	0.00211668	0.00093437	0.000486836	0.363346	-1.09937	-2.06944	-1.46272	-2.43279	0.00156261	0.00149612	0.00179679	0.00199245	0.00199245	0.00243548	0.00236794	0.00216148	0.00276022	0.00189356	0.00232125	0.00213523	0.000923823	0.000961253	0.000918034	0.000483453	0.000472292	0.000504763
YNL268W	5.29623e-72	3.26353e-68	0.00145759	0.00217716	0.00245594	0.00266887	0.00112103	0.000848996	0.821608	-0.887839	-1.40971	-1.70945	-2.23132	0.0013036	0.00142291	0.00164626	0.00203387	0.0019517	0.00254592	0.00240667	0.00212716	0.00283399	0.00368391	0.00162264	0.00270007	0.0011628	0.00110106	0.00109924	0.000795788	0.000950788	0.000800413
YGL224C	7.57137e-72	4.66472e-68	0.000447256	0.00108173	0.00124294	0.00183364	0.000672277	0.000498671	1.78249	-0.600485	-1.13835	-2.38298	-2.92084	0.000458981	0.000369407	0.00051338	0.00105196	0.00134426	0.000848968	0.0011539	0.00146828	0.00110666	0.0018238	0.00189658	0.00178054	0.000561185	0.000805351	0.000650294	0.000405986	0.000633804	0.000456223
YGR148C	1.06341e-71	6.55059e-68	0.000713681	0.000660385	0.000642962	0.00548285	0.000935946	0.000533209	2.74729	0.43585	-0.223783	-2.31144	-2.97107	0.000856563	0.000830363	0.000454118	0.000648766	0.000851981	0.000480409	0.000722625	0.00081247	0.00039379	0.00303861	0.00829915	0.00511078	0.000740396	0.00125781	0.000809638	0.000602717	0.000488801	0.00050811
YPL274W	1.7607e-71	1.08441e-67	0.00453504	0.00561694	0.00657293	0.00395031	0.00202473	0.00185469	-0.193613	-1.41911	-1.76056	-1.22549	-1.56694	0.00427954	0.00421311	0.00511246	0.00461333	0.00436103	0.00787645	0.00550334	0.00508475	0.00913071	0.00350563	0.00445528	0.00389003	0.00205743	0.00212231	0.00189446	0.00174638	0.00206592	0.00175175
YLL021W	1.90303e-71	1.17188e-67	0.00151843	0.00201413	0.00244862	0.00218023	0.00102336	0.00058896	0.489238	-0.899849	-1.85591	-1.38909	-2.34515	0.00169214	0.00157595	0.00128719	0.00194964	0.00229543	0.00179733	0.00255243	0.00250735	0.0022861	0.00199396	0.00231122	0.0022355	0.000994963	0.00111793	0.00095719	0.000626154	0.000516035	0.000624691
YCL017C	1.99623e-71	1.22908e-67	0.00163591	0.00231355	0.00257655	0.00346653	0.0018862	0.00124134	1.03	-0.278489	-0.985618	-1.30849	-2.01562	0.00163675	0.00166009	0.00161089	0.00272576	0.00233472	0.00188018	0.00279966	0.00254834	0.00238163	0.0043538	0.00238437	0.00366143	0.00191447	0.00179238	0.00195174	0.00116449	0.00124307	0.00131646
YER023W	2.2183e-71	1.36559e-67	0.00124009	0.00115943	0.00112027	0.00616137	0.00180463	0.00100993	2.20663	0.58874	-0.134318	-1.61789	-2.34095	0.00145052	0.00149742	0.000772339	0.00135887	0.00118902	0.000930403	0.00144849	0.00112579	0.000786528	0.00460417	0.00765475	0.00622519	0.00143758	0.00219356	0.00178274	0.000976204	0.00104005	0.00101353
YNL016W	2.41598e-71	1.48704e-67	0.000750692	0.000830274	0.000789828	0.00416623	0.00112452	0.000546644	2.2983	0.388857	-0.448164	-1.90945	-2.74647	0.000826957	0.000898433	0.000526686	0.000997915	0.000878736	0.00061417	0.000910736	0.000886314	0.000572434	0.00398013	0.00439007	0.00412849	0.00112782	0.00112782	0.00111793	0.00059133	0.000494216	0.000554387
YDR155C	3.10804e-71	1.91269e-67	0.00125887	0.00122583	0.00109303	0.00410219	0.000943363	0.000418833	1.61389	-0.33961	-1.16939	-1.9535	-2.78328	0.00157721	0.00164291	0.000556475	0.00163343	0.00114788	0.000896175	0.00141356	0.00110352	0.000762025	0.00178496	0.00636614	0.00415549	0.000620313	0.0012379	0.000971875	0.000446951	0.000364828	0.000444719
YKL117W	1.59205e-70	9.79588e-67	0.000468321	0.000587164	0.000599792	0.00772984	0.00209884	0.00124406	3.73598	1.64846	0.921416	-2.08752	-2.81456	0.000644732	0.000563324	0.000196906	0.000658184	0.000678728	0.000424579	0.000737143	0.000680709	0.000381523	0.0053342	0.0105843	0.00727107	0.00157831	0.00271577	0.00200244	0.00111812	0.00143622	0.00117784
YEL061C	4.83892e-70	2.9769e-66	0.00143014	0.00182277	0.00224491	0.00229515	0.000886563	0.000597534	0.639419	-0.948064	-1.71942	-1.58748	-2.35884	0.00154128	0.00118652	0.00156261	0.00158906	0.00142463	0.00245462	0.00195315	0.00178023	0.00300135	0.00257064	0.00201455	0.00230026	0.000897184	0.000880606	0.000881899	0.000628279	0.000583287	0.000581037
YOR335C	5.22987e-70	3.21689e-66	0.00109917	0.00117231	0.00121842	0.00275503	0.000682014	0.000360824	1.23707	-0.687643	-1.47524	-1.92472	-2.71231	0.00123065	0.00132026	0.000746592	0.00134175	0.00132043	0.000854737	0.00144515	0.00136353	0.000846578	0.00226567	0.00319404	0.00280536	0.000651008	0.000716392	0.000678641	0.000398667	0.000303357	0.000380449
YER003C	6.07402e-70	3.73552e-66	0.000894577	0.000870271	0.000836105	0.00464983	0.00138142	0.000609587	2.23206	0.599994	-0.389675	-1.63207	-2.62174	0.0010722	0.0011241	0.000487433	0.00103217	0.00098246	0.000596179	0.000993615	0.000994335	0.000520366	0.00427747	0.00493658	0.00473543	0.00138029	0.00136531	0.00139867	0.000663128	0.00049928	0.000666352
YML086C	6.19999e-70	3.81238e-66	0.0011186	0.0014137	0.00145984	0.00422721	0.00160465	0.0010729	1.81064	0.169201	-0.40504	-1.64144	-2.21568	0.00113729	0.00120714	0.00101136	0.00141236	0.00148825	0.00134048	0.00157457	0.00140201	0.00140295	0.00432237	0.00419708	0.00416219	0.00149547	0.00169813	0.00162036	0.00103535	0.00110628	0.00107707
YLL043W	6.55619e-70	4.03074e-66	0.00187642	0.00260167	0.00299559	0.00239753	0.00101912	0.000780538	0.334457	-1.25592	-1.78963	-1.59037	-2.12409	0.00167956	0.00182211	0.00212759	0.00242602	0.00247005	0.00290894	0.0028212	0.00288619	0.00327937	0.00255532	0.00229372	0.00234354	0.000886514	0.00109924	0.00107161	0.000843941	0.000742673	0.000755
YBL004W	1.33688e-69	8.21781e-66	0.00240098	0.00272339	0.00334882	0.00135205	0.000232737	0.000173604	-0.7758	-3.00777	-3.55851	-2.23197	-2.78272	0.00247432	0.00254456	0.00218406	0.00270181	0.00297722	0.00249116	0.00336995	0.00354502	0.00313149	0.00107187	0.00169004	0.00129423	0.00022347	0.000235372	0.00023937	0.000173607	0.00017395	0.000173254
YKL191W	1.35027e-69	8.29873e-66	0.00183731	0.00193572	0.00214139	0.00229296	0.000546944	0.000373698	0.301812	-1.62271	-2.19348	-1.92452	-2.49529	0.00191017	0.00195355	0.0016482	0.00208956	0.00219377	0.00152384	0.00237384	0.00223379	0.00181654	0.00172295	0.00265887	0.00249707	0.000508675	0.000551243	0.000580915	0.000396798	0.00034878	0.000375517
YHR137W	1.37341e-69	8.43962e-66	0.000656916	0.000743216	0.000625463	0.0040885	0.00117534	0.000368249	2.43613	0.585038	-0.609617	-1.85109	-3.04575	0.000219215	0.000277431	0.0014741	0.000393344	0.00041167	0.00142463	0.000421826	0.000444967	0.0010096	0.00578534	0.00222711	0.00425304	0.00122083	0.00108191	0.00122326	0.000408473	0.000322045	0.000374228
YAL043C	2.20773e-69	1.35643e-65	0.00209614	0.00303843	0.00333594	0.00279078	0.00170935	0.00105367	0.39322	-0.78758	-1.55733	-1.1808	-1.95055	0.00162213	0.00167138	0.00299491	0.00271918	0.00267063	0.00372548	0.0027174	0.00287613	0.00441429	0.00285712	0.00273745	0.00277777	0.00175467	0.00168164	0.00169175	0.00109684	0.00101724	0.00104692
YGL200C	2.39849e-69	1.47339e-65	0.00162914	0.00193793	0.00195067	0.00312676	0.0010591	0.000676542	0.892018	-0.803045	-1.37728	-1.69506	-2.2693	0.00203549	0.00174409	0.00110783	0.00221304	0.0018885	0.00171226	0.00225344	0.00203552	0.00156304	0.001971	0.00430889	0.00310039	0.000685755	0.0015041	0.000987442	0.000605185	0.000682658	0.000741783
YEL022W	2.7454e-69	1.68622e-65	0.00174205	0.0022181	0.00256143	0.0019133	0.000683932	0.000422048	0.126866	-1.53914	-2.30463	-1.66601	-2.4315	0.00178345	0.00167956	0.00176315	0.00197048	0.00208956	0.00259425	0.00231625	0.00238163	0.00298642	0.00193412	0.00183477	0.001971	0.000601627	0.000772541	0.000677627	0.000431569	0.000422972	0.000411602
YPL048W	3.84084e-69	2.35866e-65	0.000979805	0.00119436	0.00116826	0.00383495	0.00158315	0.000737324	1.84557	0.373617	-0.58701	-1.47195	-2.43258	0.00109593	0.00112221	0.000721275	0.00140673	0.00123793	0.000938435	0.00134323	0.00124756	0.000913988	0.00346687	0.00408199	0.00395599	0.00147995	0.00164012	0.00162938	0.000777364	0.000664046	0.000770561
YLR043C	3.90308e-69	2.39649e-65	0.00061626	0.0006244	0.000609029	0.00557763	0.00130431	0.000672388	2.95056	0.935294	0.12009	-2.01527	-2.83047	0.000788493	0.000717785	0.000342502	0.000722607	0.000683126	0.000467468	0.00074224	0.000707235	0.000377612	0.00450726	0.00727107	0.00495456	0.0010807	0.00166944	0.0011628	0.000782265	0.000614891	0.000620007
YPL019C	5.23488e-69	3.2137e-65	0.00157924	0.00160414	0.0014629	0.00344476	0.00104054	0.00051091	1.06852	-0.570718	-1.32585	-1.63924	-2.39437	0.00157595	0.00147896	0.00168282	0.00151193	0.00151526	0.00178522	0.00134397	0.00123711	0.00180764	0.00334372	0.00350903	0.00348153	0.00102853	0.00102394	0.00106914	0.000498196	0.000503183	0.000531351
YCL039W	5.77674e-69	3.54576e-65	0.000734072	0.00177175	0.0019708	0.00176303	0.00113685	0.000680451	1.13981	-0.589573	-1.38418	-1.72938	-2.52399	0.000600729	0.000648976	0.00095251	0.00173569	0.00171818	0.00186139	0.00182027	0.00197163	0.00212049	0.00185213	0.00170672	0.00173026	0.00120622	0.00104565	0.00115866	0.000616199	0.000713229	0.000711925
YKL150W	8.76077e-69	5.37648e-65	0.000548839	0.00166165	0.00141862	0.00295763	0.00175454	0.00111219	2.20059	0.0732892	-0.32021	-2.1273	-2.5208	0.000499233	0.000531887	0.000615396	0.00154527	0.00167708	0.00176259	0.00130947	0.00146316	0.00148325	0.00408199	0.00183125	0.00295965	0.0017591	0.00176373	0.00174079	0.00122654	0.00102067	0.00108935
YBL061C	9.48046e-69	5.81721e-65	0.000902186	0.00135862	0.00159189	0.00292431	0.00156829	0.000846361	1.57363	0.191204	-0.824379	-1.38242	-2.39801	0.000623241	0.000637352	0.00144597	0.00102566	0.00113132	0.00191888	0.00138604	0.00121603	0.0021736	0.00415549	0.00149655	0.0031209	0.00194103	0.00111472	0.00164912	0.000900426	0.000782038	0.000856618
YLR028C	1.0161e-68	6.23377e-65	0.000958733	0.00140898	0.00153305	0.00352025	0.0018499	0.00104823	1.75386	0.365366	-0.500489	-1.3885	-2.25435	0.000997519	0.00105357	0.000825105	0.00155519	0.00135543	0.00131632	0.0016416	0.00143962	0.00151794	0.00336327	0.00360133	0.00359615	0.00182518	0.00181281	0.00191169	0.00100754	0.00102953	0.00110761
YIL125W	1.68891e-68	1.03597e-64	0.00239091	0.00474015	0.00470461	0.00192475	0.0013848	0.000851674	-0.296166	-1.69084	-2.31081	-1.39467	-2.01465	0.00246557	0.00253658	0.00217058	0.00487106	0.0049478	0.00440158	0.00469826	0.00495691	0.00445866	0.0019698	0.00193412	0.00187035	0.00136258	0.00138836	0.00140347	0.000838565	0.000858821	0.000857637
YCL052C	2.5785e-68	1.58139e-64	0.00160657	0.00298975	0.0031979	0.00265057	0.00142749	0.00123134	0.681995	-1.00645	-1.29532	-1.68845	-1.97731	0.00143308	0.00143308	0.00195355	0.00287169	0.00258181	0.00351576	0.00299512	0.00262133	0.00397724	0.00225462	0.00295965	0.00273745	0.00133594	0.00141222	0.00153431	0.00112616	0.00132863	0.00123923
YLR175W	4.18998e-68	2.5693e-64	0.000712205	0.000823564	0.000846055	0.00332568	0.000778096	0.00047018	2.04861	-0.071181	-0.710105	-2.11979	-2.75872	0.000796883	0.000839439	0.000500293	0.000916019	0.000938055	0.000616617	0.000989449	0.00089179	0.000656925	0.00279421	0.00388685	0.00329599	0.000829722	0.000702695	0.000801872	0.000446243	0.000480845	0.000483453
YPL145C	4.53313e-68	2.77926e-64	0.00106291	0.00121023	0.00118327	0.0029669	0.000825206	0.000447037	1.38315	-0.492577	-1.19935	-1.87573	-2.5825	0.00106024	0.00101629	0.0011122	0.00126844	0.00112677	0.00123546	0.00119004	0.00111819	0.00124159	0.002619	0.0033094	0.0029723	0.000751549	0.000890393	0.000833677	0.000436184	0.000445445	0.000459481
YNL189W	4.92428e-68	3.01858e-64	0.000988219	0.00108509	0.00112275	0.00342023	0.00107928	0.000580216	1.67481	-0.00696685	-0.826863	-1.68177	-2.50167	0.0010743	0.00105508	0.000835281	0.00119919	0.00106864	0.000987427	0.001221	0.00112655	0.0010207	0.0033426	0.00338313	0.00353496	0.00103994	0.00110783	0.00109006	0.000592442	0.000560218	0.000587987
YKL156W	6.21272e-68	3.80778e-64	0.000726944	0.00050494	0.000475071	0.0125356	0.00244155	0.00122738	3.89996	2.03368	1.17782	-1.86628	-2.72213	0.00063512	0.000637509	0.000908202	0.000356034	0.000453004	0.000705781	0.000422489	0.000437726	0.000564998	0.0151806	0.0109123	0.0115139	0.00273335	0.00235802	0.00223328	0.00142887	0.00107126	0.00118201
YDL190C	7.08743e-68	4.34318e-64	0.00104249	0.00177858	0.00198119	0.00217561	0.00116547	0.000684638	0.98111	-0.562308	-1.38381	-1.54342	-2.36492	0.00101293	0.000934297	0.00118026	0.00163434	0.00165815	0.00204326	0.00184158	0.00187758	0.00222442	0.00217243	0.00221528	0.0021391	0.00116129	0.0011817	0.00115341	0.000669371	0.000712714	0.00067183
YHR047C	1.64336e-67	1.00689e-63	0.00169772	0.00199179	0.00208223	0.00283045	0.00131534	0.000649114	0.698539	-0.556791	-1.51662	-1.25533	-2.21516	0.00171659	0.00176315	0.00161342	0.00212201	0.00190165	0.0019517	0.00220857	0.00213066	0.00190747	0.00244001	0.00320643	0.00284493	0.00128228	0.00130225	0.00136147	0.000639846	0.000588598	0.000718897
YFR004W	1.73417e-67	1.06235e-63	0.000457017	0.000700569	0.000681	0.00489063	0.00152891	0.000940226	3.11634	1.00603	0.404108	-2.11031	-2.71223	0.000472325	0.000549386	0.000349341	0.000783697	0.000686828	0.000631182	0.000732554	0.00066293	0.000647515	0.00465719	0.00542302	0.00459166	0.0014473	0.00170049	0.00143894	0.000937324	0.00107591	0.000807441
YHL044W	2.61939e-67	1.60438e-63	0.000513129	0.00136645	0.00181517	0.00129885	0.000513971	0.000498015	1.16303	-1.22822	-1.64534	-2.39125	-2.80837	0.000391394	0.000432842	0.00071515	0.000912696	0.00117249	0.00201416	0.00148519	0.00150858	0.00245175	0.00125	0.00145502	0.00119152	0.000409021	0.000563963	0.00056893	0.000444719	0.000557242	0.000492083
YBL085W	2.75465e-67	1.68695e-63	0.00157616	0.00243986	0.00270938	0.00164292	0.000598668	0.000407208	0.0556678	-1.83139	-2.42207	-1.88706	-2.47773	0.00163491	0.00156669	0.00152687	0.00240548	0.0023663	0.00254782	0.00244987	0.00237384	0.00330443	0.00117696	0.00214288	0.00160892	0.000626109	0.000582826	0.000587069	0.000417581	0.000401666	0.000402376
YPL239W	9.02338e-67	5.52502e-63	0.00047377	0.000499042	0.000603121	0.00419317	0.00106121	0.000598362	2.85892	0.931169	-0.00951365	-1.92775	-2.86843	0.000538287	0.000488237	0.000394785	0.000537083	0.00050843	0.000451612	0.00072168	0.00062455	0.000463132	0.00396679	0.00456392	0.00404881	0.00110106	0.00103472	0.00104784	0.00064319	0.000617498	0.000534398
YGR155W	1.07069e-66	6.55474e-63	0.00122911	0.00135139	0.00117067	0.00339991	0.000989708	0.000491491	1.38295	-0.406721	-1.07661	-1.78967	-2.45956	0.00140824	0.00150297	0.000776118	0.00161841	0.00144383	0.000991946	0.00133825	0.00117942	0.000994335	0.00330455	0.00360937	0.00328581	0.00102709	0.000937317	0.00100472	0.000487837	0.000483453	0.000503183
YNL079C	1.11153e-66	6.80365e-63	0.000530536	0.000721214	0.000700204	0.00400157	0.00110843	0.000613453	2.66184	0.545796	-0.161094	-2.11604	-2.82293	0.000643166	0.000634044	0.000314397	0.000882681	0.000757269	0.000523692	0.000848809	0.000767208	0.000484595	0.00286294	0.00518029	0.00396148	0.000860085	0.00138029	0.00108493	0.000579937	0.000647856	0.000612565
YNL064C	1.12254e-66	6.86993e-63	0.00109928	0.00069368	0.000752996	0.00561607	0.00104379	0.000570346	2.2332	0.515825	-0.338267	-1.71738	-2.57147	0.00133864	0.00141434	0.000544867	0.000797418	0.000727616	0.000556007	0.000867453	0.000857209	0.000534327	0.004496	0.00684103	0.00551117	0.00096228	0.00114292	0.00102617	0.000613549	0.00050785	0.00058964
YKR094C	1.2165e-66	7.44379e-63	0.000390021	0.000376403	0.000375257	0.00506459	0.000800456	0.000421529	3.34334	0.889651	0.128642	-2.45369	-3.2147	0.000464749	0.000419291	0.000286023	0.000311081	0.000566703	0.000251424	0.000332197	0.000587605	0.000205968	0.00405619	0.00620899	0.0049286	0.000818267	0.000826546	0.000756555	0.00049928	0.000341248	0.00042406
YGR282C	2.47234e-66	1.51258e-62	0.000907662	0.00143349	0.00154949	0.00204616	0.000714943	0.000472337	1.07512	-0.895058	-1.49352	-1.97018	-2.56864	0.000960962	0.00105263	0.000709397	0.00172746	0.00150327	0.00106975	0.0017854	0.00168555	0.00117753	0.00244616	0.0016923	0.00200001	0.000644069	0.000847867	0.000652894	0.000509175	0.000441214	0.000466622
YLR056W	3.08439e-66	1.88672e-62	0.00179843	0.00249738	0.00305589	0.00193906	0.00074916	0.00060984	0.102012	-1.58944	-2.12016	-1.69145	-2.22217	0.00201429	0.00218927	0.00119173	0.00243548	0.00259425	0.0024624	0.00301419	0.00278968	0.0033638	0.00116649	0.00270248	0.0019482	0.000499181	0.000997511	0.000750789	0.000529985	0.000684966	0.00061457
YMR251W-A	3.926e-66	2.40114e-62	0.000153253	0.000387116	0.000362212	0.00511317	0.00132257	0.000771305	4.25494	1.50661	0.885033	-2.74833	-3.36991	0.000137689	0.000118909	0.000203162	0.00036022	0.000343711	0.000457418	0.000361609	0.000380757	0.00034427	0.0069989	0.0033276	0.00501302	0.00145361	0.00122083	0.00129326	0.000800413	0.000798419	0.000715082
YJL198W	7.6875e-66	4.70091e-62	0.00288672	0.00335729	0.00375881	0.00259995	0.00121549	0.000827422	-0.144562	-1.38001	-2.03251	-1.23545	-1.88795	0.00225193	0.00219512	0.00421311	0.00306708	0.00285987	0.00414493	0.003719	0.00322484	0.0043326	0.00303359	0.00216639	0.00259988	0.00147025	0.000904485	0.00127173	0.00081854	0.000851396	0.000812331
YIL041W	8.94516e-66	5.46907e-62	0.000914558	0.0012691	0.00116029	0.00465191	0.00199809	0.00111179	2.20458	0.608293	-0.0556829	-1.59629	-2.26027	0.00102652	0.00107646	0.000640689	0.00151934	0.00134175	0.000946215	0.00139631	0.00122244	0.000862133	0.00473543	0.00449238	0.00472792	0.00202264	0.00195174	0.00201988	0.0011873	0.00100877	0.00113929
YGR285C	9.91033e-66	6.05818e-62	0.000783762	0.000787456	0.000757438	0.00424623	0.00117961	0.000545657	2.27125	0.51775	-0.398054	-1.7535	-2.6693	0.000921236	0.00091477	0.00051528	0.000986404	0.000844815	0.000531148	0.000967639	0.000856416	0.000448259	0.00414515	0.00426069	0.00433284	0.00125781	0.00106146	0.00121955	0.00059616	0.00046434	0.000576471
YIL124W	1.21395e-65	7.41969e-62	0.000564049	0.00108885	0.00103293	0.00393317	0.0023388	0.00110345	2.56532	1.02378	0.0855792	-1.54154	-2.47974	0.000535119	0.00055977	0.000597257	0.0010037	0.000954993	0.00130786	0.000890389	0.000955661	0.00125275	0.00486163	0.00283881	0.00409906	0.00243263	0.00224292	0.00234087	0.00122455	0.000961684	0.00112411
YBL079W	1.95436e-65	1.19431e-61	0.00352119	0.00450597	0.00538138	0.00216977	0.0011174	0.000816391	-0.669002	-1.90168	-2.55347	-1.23268	-1.88447	0.0032912	0.00285614	0.00441624	0.00416292	0.00416292	0.00519206	0.00472488	0.00484536	0.00657388	0.00204283	0.00227843	0.00218804	0.00108191	0.00107997	0.00119033	0.000768338	0.000807441	0.000873395
YPL212C	2.04523e-65	1.24964e-61	0.000788438	0.000893413	0.000964835	0.00436989	0.00154358	0.000889607	2.30409	0.714578	-0.103593	-1.58952	-2.40769	0.000658891	0.000681532	0.00102489	0.000829277	0.000825987	0.00102498	0.0009947	0.000811233	0.00108857	0.00467974	0.00399699	0.00443292	0.00179678	0.00121863	0.00161534	0.000854481	0.000913915	0.000900426
YEL032W	2.14927e-65	1.31299e-61	0.0023574	0.00319913	0.00343722	0.00236608	0.00149434	0.000762132	0.00504332	-1.03946	-2.01059	-1.0445	-2.01564	0.00203427	0.00183707	0.00320087	0.00255728	0.00287718	0.00416292	0.00290257	0.00272426	0.00468484	0.00215566	0.00251469	0.00242789	0.00153707	0.00141654	0.0015294	0.000750374	0.000756737	0.000779284
YML010W	2.78097e-65	1.69862e-61	0.000766001	0.000993584	0.00109315	0.00227997	0.00077152	0.000372109	1.43673	-0.320586	-1.30016	-1.75731	-2.73689	0.000859426	0.000871614	0.000566963	0.00106494	0.00108218	0.000833626	0.00123349	0.00109447	0.000951476	0.00188039	0.00264964	0.00230988	0.000728347	0.00079063	0.000795582	0.000376304	0.000351267	0.000388756
YBR115C	3.64666e-65	2.22701e-61	0.000721415	0.00148153	0.00177261	0.00152479	0.000731507	0.000472483	0.966268	-0.910655	-1.67405	-1.87692	-2.64031	0.000706764	0.000757394	0.000700086	0.0015261	0.00175515	0.00116334	0.00194796	0.00205055	0.00131931	0.00149299	0.00154054	0.00154083	0.000730808	0.000728739	0.000734974	0.000480845	0.000455759	0.000480845
YAL039C	3.76777e-65	2.3006e-61	0.000487024	0.0011369	0.00123435	0.00265149	0.00182459	0.000946133	2.18919	0.629239	-0.344961	-1.55995	-2.53415	0.00041298	0.000502407	0.000545684	0.00123793	0.0011208	0.00105196	0.00130509	0.0012794	0.00111856	0.00317768	0.002173	0.00260379	0.0019303	0.00162036	0.0019231	0.00100779	0.000868928	0.000961684
YPR010C	7.06594e-65	4.31376e-61	0.00147526	0.00156007	0.00171804	0.00202036	0.000450634	0.00028823	0.423854	-1.55641	-2.16828	-1.98026	-2.59213	0.00146482	0.00156261	0.00139835	0.00162208	0.0017611	0.00129704	0.00194234	0.00173496	0.00147682	0.00194203	0.00203447	0.00208457	0.000480383	0.000412042	0.000459476	0.000275782	0.000278659	0.00031025
YIL069C	7.73564e-65	4.72183e-61	0.000445963	0.000506262	0.000506507	0.00329959	0.000504219	0.000319521	2.59315	-0.00470739	-0.51053	-2.59786	-3.10368	0.000527142	0.000454804	0.000355944	0.000354156	0.000793247	0.000371383	0.000405432	0.000774529	0.000339561	0.00229071	0.00441664	0.00319141	0.000402003	0.000635646	0.000475008	0.000328501	0.000325094	0.000304969
YCL031C	8.17095e-65	4.98673e-61	0.00113184	0.00129531	0.00131571	0.00595323	0.00224215	0.00155577	2.2776	0.738621	0.222928	-1.53898	-2.05467	0.000951673	0.00085525	0.00158861	0.00101182	0.000903628	0.00197048	0.00101083	0.000947571	0.00198874	0.00544754	0.0057189	0.00669324	0.00211524	0.00223328	0.00237795	0.00144227	0.00157619	0.00164884
YLR354C	1.33068e-64	8.1198e-61	0.00089572	0.00113647	0.00109723	0.0033657	0.00114537	0.000631321	1.77805	0.0101736	-0.695443	-1.76788	-2.4735	0.00102489	0.00110647	0.000555802	0.00137723	0.00116479	0.000867383	0.00130698	0.00115117	0.000833526	0.00262551	0.00416219	0.0033094	0.000952699	0.00130993	0.00117347	0.000627911	0.000628734	0.000637318
YGL120C	1.4855e-64	9.06303e-61	0.00096819	0.000970906	0.00102268	0.00273872	0.000662351	0.000352396	1.39271	-0.479176	-1.27276	-1.87189	-2.66548	0.000974858	0.00107107	0.000858639	0.00108218	0.00102841	0.00080212	0.00117753	0.0010354	0.000855105	0.00267643	0.00279965	0.0027401	0.000807643	0.000512958	0.000666453	0.000381161	0.000317985	0.000358041
YLL041C	1.74441e-64	1.06409e-60	0.000506884	0.00191474	0.00192157	0.00252674	0.00227932	0.00164354	2.07639	0.237689	-0.211105	-1.8387	-2.28749	0.000502407	0.00054258	0.000475666	0.00175658	0.00193168	0.00205595	0.00172505	0.00210904	0.00193062	0.00252316	0.0025339	0.00252316	0.00214893	0.00248722	0.00220183	0.00155771	0.00174164	0.00163128
YKL209C	3.38907e-64	2.06699e-60	0.00202894	0.00191962	0.00234014	0.00212446	0.000920374	0.000401006	0.0627148	-0.970595	-2.23743	-1.03331	-2.30015	0.000243242	0.000213001	0.00563058	0.000864344	0.000878369	0.00401615	0.00121603	0.00127399	0.0045304	0.00393324	0.000244843	0.00219529	0.00103237	0.000747266	0.00098149	0.000396679	0.000392833	0.000413507
YLR120C	3.51179e-64	2.14149e-60	0.00050351	0.0012118	0.00141521	0.00144015	0.00058054	0.000375907	1.32197	-0.925974	-1.62855	-2.24794	-2.95051	0.000353341	0.000462791	0.000694399	0.00126335	0.00115429	0.00121777	0.00129317	0.00137932	0.00157314	0.0022355	0.000508701	0.00157625	0.000667869	0.00044967	0.000624081	0.000367277	0.000352699	0.000407746
YHR009C	6.18038e-64	3.76818e-60	0.00153807	0.00225052	0.00233914	0.00174605	0.000761993	0.000406505	0.170396	-1.42545	-2.22172	-1.59585	-2.39212	0.00130282	0.00135456	0.00195682	0.0023236	0.00214892	0.00227902	0.00222637	0.00224271	0.00254834	0.00173272	0.00175934	0.00174608	0.000687329	0.000835356	0.000763294	0.000380089	0.000421845	0.000417581
YDL097C	9.69848e-64	5.91219e-60	0.000507069	0.00081042	0.000823392	0.00346256	0.0013124	0.000757072	2.51261	0.621994	-0.105058	-1.89062	-2.61767	0.000587863	0.00057508	0.000358263	0.000884758	0.000843195	0.000703307	0.000870647	0.000831102	0.000768426	0.00324963	0.00378122	0.00335681	0.00127763	0.00132277	0.00133679	0.000721658	0.000777149	0.00077241
YER052C	9.94563e-64	6.06186e-60	0.000742778	0.00144169	0.00157026	0.00196018	0.000822926	0.000605826	1.26878	-0.727352	-1.21854	-1.99613	-2.48732	0.000693164	0.000710954	0.000824216	0.00162894	0.0015648	0.00113132	0.00165561	0.00169013	0.00136504	0.00183477	0.00205674	0.00198903	0.000806118	0.000805568	0.000857091	0.000556334	0.000633233	0.000627911
YPL028W	1.77246e-63	1.08014e-59	0.000846192	0.00091606	0.00091188	0.0036569	0.00107537	0.000582685	1.96583	0.206179	-0.553744	-1.75965	-2.51958	0.000992416	0.00101293	0.000533235	0.00104538	0.000969508	0.00073329	0.00103149	0.00101993	0.000684222	0.00328396	0.00416646	0.00352027	0.00105662	0.00113711	0.00103237	0.000690608	0.000501451	0.000555997
YPL234C	3.39097e-63	2.06612e-59	0.00082239	0.0010422	0.00103069	0.00393917	0.00144726	0.000838098	2.10575	0.431095	-0.264035	-1.67465	-2.36978	0.000944131	0.000919036	0.000604003	0.00109092	0.00112749	0.0009082	0.00109913	0.00115957	0.000833375	0.00354896	0.0043399	0.00392866	0.00115866	0.00175467	0.00142844	0.000870468	0.000812331	0.000831495
YHR006W	3.59025e-63	2.18718e-59	0.000690821	0.00103312	0.00123597	0.00334693	0.00163624	0.00101783	2.09499	0.606563	-0.252854	-1.48843	-2.34785	0.000314397	0.000320029	0.00143804	0.000731497	0.000696436	0.00167144	0.000918825	0.000897644	0.00189143	0.00433284	0.00226567	0.00344227	0.00200036	0.00119766	0.00171071	0.000959429	0.00103465	0.00105942
YFR010W	4.06711e-63	2.47728e-59	0.000741444	0.00124706	0.00126098	0.00349378	0.00166683	0.00106835	2.06755	0.386103	-0.216581	-1.68144	-2.28413	0.000778952	0.000767058	0.000678323	0.00117171	0.00127867	0.00129082	0.00118265	0.00126203	0.00133825	0.00363695	0.00323234	0.00361204	0.00171947	0.00151729	0.00176373	0.000999595	0.00112238	0.00108307
YCL045C	4.06855e-63	2.47775e-59	0.00663509	0.00826501	0.00905177	0.00191625	0.000836954	0.000636622	-1.72962	-3.13011	-3.598	-1.40049	-1.86838	0.0072354	0.00677651	0.00589337	0.0090389	0.00827664	0.0074795	0.0089854	0.00906589	0.00910402	0.00133237	0.00251323	0.00190316	0.000626608	0.00107126	0.000812993	0.000646219	0.000572378	0.00069127
YML109W	6.37251e-63	3.88022e-59	0.00117074	0.00190513	0.002312	0.00234124	0.00158053	0.000940182	0.930711	-0.251909	-1.19715	-1.18262	-2.12786	0.00114853	0.00092826	0.00143543	0.00157555	0.00155802	0.00258181	0.00200038	0.0018797	0.00305591	0.00275505	0.00178054	0.00248811	0.00196819	0.00110395	0.00166944	0.000873395	0.0009071	0.00104005
YKL183W	6.93218e-63	4.22031e-59	0.00045284	0.000621286	0.000684185	0.0024769	0.000758012	0.000353417	2.17884	0.243942	-0.763304	-1.9349	-2.94215	0.000379336	0.000385859	0.000593324	0.000583152	0.000597579	0.000683126	0.000698864	0.000657924	0.000695768	0.00286903	0.00209136	0.0024703	0.000777379	0.000695471	0.000801186	0.000356358	0.000348587	0.000355307
YNL248C	6.9549e-63	4.23345e-59	0.000961394	0.000920499	0.000870654	0.00405538	0.00095631	0.000560082	1.94814	0.0487762	-0.542082	-1.89936	-2.49022	0.000932757	0.000986936	0.000964489	0.000985707	0.000948827	0.000826964	0.000985676	0.000838794	0.000787493	0.0037458	0.00436042	0.00405993	0.00107415	0.000829722	0.000965056	0.000498883	0.000611874	0.00056949
YKL195W	8.97611e-63	5.46286e-59	0.00117954	0.00174183	0.00177984	0.00365156	0.00214077	0.0012484	1.53651	0.279974	-0.473126	-1.25654	-2.00964	0.00140177	0.00125954	0.000877314	0.00199643	0.0015923	0.00163675	0.0018306	0.00162062	0.0018883	0.00338313	0.00384968	0.00372187	0.0019231	0.00228227	0.00221694	0.0011785	0.00122654	0.00134017
YMR002W	1.35983e-62	8.27456e-59	0.000509776	0.000521853	0.000560386	0.00649455	0.00184328	0.000997251	3.39089	1.61161	0.714793	-1.77929	-2.6761	0.000587599	0.000535298	0.000406432	0.000532447	0.000531148	0.000501965	0.00063132	0.000603985	0.000445853	0.00781224	0.00496497	0.00670644	0.0019086	0.00174164	0.00187959	0.00107591	0.000892282	0.00102356
YDL168W	1.60751e-62	9.7801e-59	0.00043047	0.000568929	0.000609447	0.00398741	0.00123427	0.000678625	2.89748	0.974173	0.130564	-1.92331	-2.76692	0.000447951	0.000546604	0.000296856	0.000615553	0.000589776	0.000501459	0.000678714	0.000633197	0.00051643	0.00391876	0.00396148	0.00408199	0.00119458	0.00123059	0.00127763	0.000693314	0.000663128	0.000679434
YAL059W	3.9751e-62	2.41805e-58	0.00106691	0.000885115	0.000954635	0.00870595	0.00248981	0.00175132	2.89361	1.3758	0.799705	-1.51781	-2.09391	0.00111476	0.000804541	0.00128142	0.00074799	0.000773187	0.00113417	0.00100306	0.000731622	0.00112923	0.00925988	0.00847923	0.00837875	0.00237795	0.00258927	0.0025022	0.00157619	0.00189373	0.00178405
YOL142W	4.57655e-62	2.78346e-58	0.000839836	0.000907102	0.00106059	0.00522089	0.00196963	0.00130266	2.47513	1.02404	0.2689	-1.45109	-2.20623	0.000862381	0.00076089	0.000896238	0.000827436	0.000871851	0.00102202	0.00111382	0.000949758	0.00111819	0.00636762	0.00437214	0.00492291	0.00223179	0.00185069	0.00182641	0.00125745	0.00142597	0.00122455
YBL056W	6.2872e-62	3.82325e-58	0.00153927	0.00217007	0.00227839	0.00255389	0.00117922	0.000802631	0.688102	-0.817319	-1.37739	-1.50542	-2.06549	0.00160821	0.00151681	0.00149278	0.00209404	0.00215112	0.00226506	0.00227877	0.00212488	0.00243152	0.00228976	0.00272228	0.00264964	0.00107126	0.00126019	0.00120622	0.0007246	0.000863666	0.000819628
YBL068W	7.27371e-62	4.42241e-58	0.000914977	0.000833479	0.000833452	0.00504511	0.00152435	0.000788173	2.31821	0.785677	-0.0701257	-1.53253	-2.38834	0.00076089	0.00079752	0.00118652	0.000721819	0.000775362	0.00100325	0.000840028	0.00074224	0.000918087	0.00581555	0.0039033	0.00541649	0.00176988	0.00121643	0.00158673	0.000804639	0.000721315	0.000838565
YJL201W	8.85861e-62	5.38515e-58	0.00114463	0.00144969	0.00145779	0.00410246	0.00171087	0.00104725	1.73867	0.221935	-0.434506	-1.51673	-2.17317	0.000712326	0.000801913	0.00191964	0.00100325	0.000942679	0.00240314	0.00106738	0.00104116	0.00226482	0.00562	0.0024267	0.00426069	0.0019888	0.00135143	0.00179238	0.000956563	0.00108307	0.0011021
YJR105W	1.50352e-61	9.1384e-58	0.000867544	0.00089608	0.000859939	0.00387504	0.00126632	0.000580204	2.01532	0.447909	-0.484395	-1.56741	-2.49971	0.00102975	0.00100837	0.000564513	0.00106296	0.000940762	0.000684521	0.00101598	0.000933382	0.000630452	0.00341436	0.00420509	0.00400566	0.00121094	0.00127623	0.00131179	0.000628734	0.000495679	0.000616199
YDR074W	2.81614e-61	1.71137e-57	0.000365771	0.0017891	0.00162359	0.00126511	0.00109445	0.000621504	1.50994	-0.652206	-1.23254	-2.16214	-2.74248	0.000275921	0.000347058	0.000474334	0.00179733	0.00157752	0.00199245	0.00136772	0.00157457	0.00192848	0.00151569	0.00103493	0.0012447	0.00117749	0.000992146	0.0011137	0.000651187	0.00056861	0.000644714
YDL124W	3.52182e-61	2.13986e-57	0.000664516	0.00237567	0.00212679	0.00218114	0.00217331	0.00132815	1.5514	-0.121945	-0.633339	-1.67334	-2.18474	0.000632856	0.000962683	0.000398008	0.00285635	0.00237491	0.00189573	0.00226991	0.00208	0.00203047	0.00175934	0.0025688	0.00221528	0.00177488	0.00261708	0.00212799	0.00117784	0.00143462	0.001372
YFL034C-A	6.16862e-61	3.74743e-57	0.000866042	0.000720601	0.000692199	0.00750994	0.00155308	0.000896334	2.95082	0.992255	0.323153	-1.95857	-2.62767	0.000626032	0.000570321	0.00140177	0.000422049	0.000650395	0.00108936	0.000536025	0.000524588	0.00101598	0.00657897	0.0116345	0.00431633	0.00154479	0.00186905	0.00124541	0.00107958	0.000979152	0.000630272
YBL064C	1.01144e-60	6.1435e-57	0.000451059	0.00139708	0.00139865	0.00319669	0.00305379	0.00166711	2.53617	1.06447	0.234716	-1.4717	-2.30146	0.000474669	0.000474479	0.00040403	0.00134426	0.00122856	0.00161841	0.00131931	0.00120047	0.00167617	0.00373457	0.0025612	0.00329429	0.00280307	0.00344626	0.00291205	0.00163867	0.00164773	0.00171494
YPR102C	1.15684e-60	7.02547e-57	0.000643729	0.000493256	0.000482747	0.0039946	0.000587745	0.000274399	2.42825	0.206462	-0.610775	-2.22179	-3.03903	0.000825851	0.000726379	0.000378957	0.000514957	0.000578501	0.000386309	0.000565997	0.000581252	0.000300991	0.0029048	0.00544754	0.00363145	0.000586139	0.000654106	0.00052299	0.000326803	0.000253168	0.000243226
YFL049W	1.20496e-60	7.31654e-57	0.000830156	0.00153229	0.00183707	0.00235418	0.00137763	0.000994082	1.37989	-0.141705	-0.812348	-1.52159	-2.19223	0.000802536	0.000584221	0.00110371	0.00122244	0.00143205	0.00194236	0.00154385	0.00160639	0.00236098	0.00238842	0.00228976	0.00238437	0.00151925	0.00116003	0.00145361	0.000953584	0.00102038	0.00100828
YBR191W	1.44643e-60	8.78126e-57	0.000514448	0.000452036	0.000432701	0.00568943	0.00111368	0.000570977	3.19302	1.1076	0.321674	-2.08543	-2.87135	0.000615144	0.0005771	0.000351101	0.000433389	0.000593175	0.000329543	0.000456524	0.000580222	0.000261358	0.0057397	0.0061524	0.00517619	0.00108493	0.00128036	0.000975759	0.000692181	0.000510212	0.000510538
YFL026W	1.87779e-60	1.13982e-56	0.00259121	0.0019952	0.0019071	0.00590942	0.00202494	0.000754492	1.15282	0.0201316	-1.21207	-1.13269	-2.36489	4.05e-05	3.16e-05	0.00770154	0.000211767	0.000299967	0.00547388	0.000254738	0.000335786	0.00513078	0.0106546	0.000627157	0.00644652	0.00209187	0.00189446	0.00208849	0.000807355	0.000674084	0.000782038
Q0250	2.21766e-60	1.3459e-56	0.00147348	0.00572759	0.00835829	0.000206756	1.42667e-06	8.34333e-06	-2.28278	-5.57939	-6.0359	-3.29661	-3.75312	0.00179263	0.00177917	0.000848624	0.00343571	0.00666796	0.00707909	0.00628617	0.0104054	0.00838331	0.000281009	0.000104287	0.000234972	0	2.1e-06	2.18e-06	1.27e-05	5.03e-06	7.3e-06
YPL004C	2.29384e-60	1.3919e-56	0.00051559	0.00104821	0.000864411	0.0036368	0.00171261	0.000893863	2.56166	0.6492	0.0424928	-1.91246	-2.51917	0.000470278	0.000524697	0.000551794	0.00111928	0.000912696	0.00111267	0.000779459	0.000790177	0.0010236	0.00447765	0.00262551	0.00380724	0.00185546	0.00151047	0.0017719	0.000940735	0.00078727	0.000953584
YER062C	2.40844e-60	1.4612e-56	0.000342621	0.000943846	0.0010884	0.00194872	0.00131061	0.000710212	2.15869	0.427032	-0.541065	-1.73166	-2.69975	0.000391087	0.000365263	0.000271513	0.00116862	0.00098301	0.000679902	0.00122053	0.00124867	0.000796005	0.00210941	0.00190649	0.00183026	0.00111028	0.00158673	0.00123482	0.000765788	0.000721658	0.00064319
YFR009W	4.10255e-60	2.48861e-56	0.00193216	0.00238755	0.00237182	0.00313078	0.00146422	0.000932665	0.66341	-0.662208	-1.24245	-1.32562	-1.90586	0.00194513	0.00201429	0.00183707	0.00257193	0.00231834	0.00227239	0.00256115	0.00230088	0.00225344	0.00343141	0.00265637	0.00330455	0.00164066	0.00121955	0.00153244	0.000884764	0.000927767	0.000985465
YLR216C	4.30403e-60	2.61039e-56	0.000508162	0.000722658	0.000788634	0.00396083	0.00152839	0.000917995	2.69793	0.967295	0.191853	-1.73063	-2.50608	0.000636824	0.000646794	0.000240867	0.00078546	0.000700196	0.000682319	0.000852085	0.00092497	0.000588846	0.00352788	0.00431633	0.00403827	0.00171071	0.00128462	0.00158985	0.00087553	0.000911841	0.000966614
YAR002C-A	4.41439e-60	2.67689e-56	0.0010063	0.00104975	0.00102767	0.00339215	0.000834474	0.000502496	1.63999	-0.293173	-0.881637	-1.93316	-2.52163	0.0012094	0.00114521	0.0006643	0.00120402	0.00102114	0.000924083	0.00129174	0.00107135	0.000719934	0.00200186	0.00498056	0.00319404	0.000588745	0.00115242	0.000762257	0.000440405	0.000579245	0.000487837
YKL186C	4.7814e-60	2.89896e-56	0.000455064	0.000627644	0.000722041	0.0039821	0.00161405	0.000857836	2.83265	1.21275	0.215492	-1.61991	-2.61716	0.000490547	0.000388427	0.000486219	0.000589483	0.000602358	0.000691091	0.000736729	0.000743084	0.000686309	0.0052875	0.00279421	0.00386458	0.00180888	0.00145926	0.00157401	0.000993532	0.000758012	0.000821965
YER012W	7.02456e-60	4.25829e-56	0.000665193	0.000850747	0.000809853	0.00365688	0.000950461	0.000638281	2.26478	0.140942	-0.293959	-2.12384	-2.55874	0.00085525	0.000843358	0.000296971	0.000972647	0.000944985	0.000634608	0.000940703	0.000923499	0.000565357	0.00260379	0.00491892	0.00344793	0.000660228	0.00138287	0.000808285	0.000583287	0.000761486	0.000570069
YDR524C-B	7.37592e-60	4.47054e-56	0.000438511	0.000468892	0.000418111	0.00532136	0.00124016	0.000588297	3.28225	1.20647	0.395881	-2.07578	-2.88637	0.000531062	0.000504761	0.000279709	0.000593533	0.000527091	0.000286051	0.00050205	0.000531199	0.000221083	0.00617497	0.00567205	0.00411705	0.00121643	0.0013909	0.00111315	0.000899153	0.000421284	0.000444455
YPL184C	8.65757e-60	5.24649e-56	0.000591624	0.000789243	0.000887411	0.00189019	0.000579403	0.000270228	1.49698	-0.378121	-1.36625	-1.8751	-2.86324	0.000628209	0.00062602	0.000520644	0.000791434	0.000808753	0.000767543	0.000959446	0.000910736	0.00079205	0.00164774	0.00212759	0.00189524	0.000494229	0.000656397	0.000587582	0.000286834	0.000256585	0.000267265
YGL242C	1.14189e-59	6.91871e-56	0.000476644	0.00063275	0.000640996	0.00646695	0.00198565	0.00127923	3.46272	1.48293	0.877903	-1.97979	-2.58481	0.000647291	0.00053726	0.000245382	0.000761511	0.000646879	0.000489859	0.000753196	0.000669998	0.000499794	0.00419708	0.00858691	0.00661688	0.00153431	0.00245444	0.00196819	0.00113277	0.00132994	0.00137497
YDR224C	1.27513e-59	7.72473e-56	0.000364658	0.000272077	0.000280241	0.00901917	0.00129149	0.000735661	4.23452	1.84566	1.09447	-2.38887	-3.14005	0.000384517	0.000336516	0.000372942	0.000307573	0.000284439	0.000224219	0.000329944	0.000306272	0.000204507	0.0123423	0.00787416	0.00684103	0.00135621	0.00151925	0.000999021	0.000986116	0.000660298	0.000560569
YNL312W	1.50763e-59	9.13174e-56	0.000606705	0.000867365	0.000829096	0.00367028	0.00154833	0.000776079	2.38144	0.756218	-0.0828478	-1.62522	-2.46429	0.000745571	0.000665164	0.000409379	0.000815384	0.000883082	0.000903628	0.000862444	0.000858179	0.000766664	0.00348153	0.00376466	0.00376466	0.0014931	0.00159716	0.00155472	0.000754301	0.000719455	0.000854481
YLL013C	1.95653e-59	1.18488e-55	0.00096773	0.00192164	0.00223214	0.00153769	0.000924837	0.000590699	0.60745	-0.965855	-1.72541	-1.57331	-2.33286	0.000998274	0.00106496	0.000839951	0.00217515	0.00192754	0.00166224	0.00229847	0.00220857	0.00218939	0.00115572	0.0018238	0.00163355	0.000836715	0.00104061	0.000897184	0.000555109	0.000608912	0.000608075
YJL176C	2.22907e-59	1.3497e-55	0.00103369	0.0013391	0.00151984	0.00224267	0.00089605	0.000534089	1.03359	-0.521724	-1.32482	-1.55532	-2.35841	0.000921955	0.000880263	0.00129886	0.00112559	0.00113656	0.00175515	0.00140295	0.00117538	0.00198118	0.00186923	0.00247854	0.00238024	0.000970374	0.000765998	0.000951777	0.000510538	0.000524255	0.000567473
YIL076W	2.25588e-59	1.36571e-55	0.000535705	0.000620704	0.000682272	0.00443267	0.00137788	0.000813697	2.79392	1.01508	0.218638	-1.77884	-2.57528	0.000611826	0.000576283	0.000419006	0.000679902	0.00061417	0.000568039	0.000766664	0.000719934	0.000560218	0.00566023	0.00328396	0.0043538	0.00161715	0.00117749	0.00133901	0.000911841	0.000711628	0.000817621
YML116W	2.55334e-59	1.54553e-55	0.000880075	0.00131822	0.00172272	0.00125954	0.0002552	0.000287198	0.463731	-1.93603	-2.17559	-2.39976	-2.63932	0.000642624	0.000611826	0.00138578	0.00124681	0.00102245	0.00168539	0.00149663	0.00148325	0.00218829	0.00106115	0.00135874	0.00135874	0.000228136	0.000333745	0.00020372	0.000256933	0.000336704	0.000267957
YDL233W	1.2629e-58	7.64305e-55	0.000733284	0.00126687	0.00153101	0.00244923	0.00141401	0.000919609	1.58924	0.145388	-0.666848	-1.44385	-2.25608	0.000587052	0.000661128	0.000951673	0.00110752	0.000933628	0.00175947	0.0012825	0.00134397	0.00196655	0.00284725	0.00186923	0.00263121	0.00162938	0.00115341	0.00145926	0.000978363	0.000780868	0.000999595
YHR203C	2.9275e-58	1.77143e-54	0.000665973	0.00082195	0.000758318	0.00257663	0.000615129	0.000300666	1.77745	-0.357271	-1.06048	-2.13472	-2.83793	0.000769325	0.000789771	0.000438824	0.000642149	0.00136696	0.000456737	0.000658867	0.00121411	0.000401978	0.00241185	0.00251838	0.00279965	0.000594699	0.000635306	0.000615382	0.000304969	0.000280012	0.000317017
YOR312C	5.36192e-58	3.24396e-54	0.000452106	0.00044644	0.000448351	0.00474695	0.000974533	0.000554658	3.08669	0.94923	0.24702	-2.13746	-2.83967	0.000550407	0.000475421	0.000330489	0.000408779	0.000591997	0.000338545	0.000449037	0.000598649	0.000297367	0.00463821	0.00492291	0.00467974	0.000968839	0.00102853	0.000926226	0.000585612	0.000505985	0.000572378
YJL111W	6.40793e-58	3.87616e-54	0.000740543	0.000873762	0.000875097	0.00327342	0.00101672	0.000589416	1.97831	0.193745	-0.487687	-1.78457	-2.466	0.00077392	0.000905128	0.00054258	0.000892896	0.0010171	0.000711287	0.00092497	0.000946435	0.000753886	0.00258975	0.00386458	0.00336594	0.000909069	0.00111556	0.00102554	0.00053611	0.000624691	0.000607448
YJL197W	1.12825e-57	6.82367e-54	0.00134293	0.00186147	0.00219002	0.00143067	0.000523373	0.000323049	0.0839834	-1.6215	-2.38003	-1.70548	-2.46402	0.0014756	0.00147672	0.00107646	0.00181103	0.00196444	0.00180894	0.00221724	0.00217641	0.00217641	0.000789797	0.00201199	0.00149023	0.000396852	0.000674467	0.0004988	0.000275604	0.000372907	0.000320637
YLR300W	1.22264e-57	7.39332e-54	0.000985231	0.00158638	0.00174167	0.00146038	0.000608523	0.000349646	0.515573	-1.22689	-1.98491	-1.74246	-2.50048	0.000899751	0.000910728	0.00114521	0.00157752	0.00153632	0.00164531	0.00169182	0.00165561	0.00187758	0.00161229	0.00133663	0.00143221	0.000526409	0.000690169	0.000608991	0.000410599	0.000280592	0.000357748
YJL204C	1.40086e-57	8.46961e-54	0.000613881	0.0009628	0.00101865	0.00261654	0.00101214	0.000636575	1.89746	0.0642349	-0.589207	-1.83322	-2.48667	0.000517415	0.000531062	0.000793166	0.000763798	0.000722903	0.0014017	0.000811775	0.000866717	0.00137747	0.00310039	0.00218804	0.0025612	0.0011137	0.000850072	0.00107264	0.000686201	0.000608632	0.000614891
YLL028W	1.55074e-57	9.37421e-54	0.000805507	0.00142517	0.00134875	0.00141258	0.000649512	0.000254649	0.727102	-1.00491	-1.96843	-1.73201	-2.69553	0.000442879	0.00053122	0.00144242	0.00130786	0.0011385	0.00182914	0.0012244	0.00117396	0.00164788	0.00200001	0.00082672	0.00141102	0.000572435	0.000740122	0.00063598	0.000259189	0.000223901	0.000280857
YFR050C	1.67148e-57	1.01024e-53	0.000484957	0.000691337	0.000716256	0.00322256	0.00105826	0.000631506	2.46432	0.537796	-0.153987	-1.92652	-2.6183	0.00055977	0.000604003	0.000291097	0.00075017	0.000780355	0.000543485	0.000794522	0.000798049	0.000556196	0.00263714	0.00400566	0.00302488	0.00098149	0.0011411	0.00105219	0.000665585	0.000591009	0.000637924
YDL213C	2.2883e-57	1.38282e-53	0.000376444	0.000391714	0.000445162	0.00458277	0.000973656	0.000591045	3.2415	1.09442	0.330813	-2.14708	-2.91069	0.000476484	0.000419006	0.000233843	0.000444427	0.000413864	0.00031685	0.000514819	0.000428477	0.000392189	0.00332273	0.00592958	0.004496	0.000928339	0.00102447	0.000968159	0.000546144	0.000670237	0.000556754
YNL289W	3.12559e-57	1.88848e-53	0.000858433	0.000814185	0.000769478	0.00585846	0.00250354	0.000960677	2.61013	1.48885	0.28065	-1.12128	-2.32948	0.000474479	0.000465905	0.00163491	0.000600862	0.00040217	0.00143952	0.000602434	0.000466501	0.0012395	0.00787416	0.00352624	0.00617497	0.00251979	0.00242909	0.00256174	0.00110761	0.000823634	0.000950788
YNL315C	4.12021e-57	2.48902e-53	0.00112634	0.0015852	0.00161376	0.00294478	0.00123543	0.000859297	1.29748	-0.330994	-0.823518	-1.62848	-2.121	0.00132947	0.00113928	0.000910264	0.00189368	0.00148468	0.00137723	0.00199216	0.00144515	0.00140398	0.00235038	0.00359615	0.00288783	0.000961253	0.00158139	0.00116364	0.000898174	0.000904562	0.000775155
YPL190C	4.46348e-57	2.69594e-53	0.000728503	0.000959786	0.000979119	0.00229019	0.000686962	0.000400321	1.50518	-0.419772	-1.07758	-1.92495	-2.58276	0.000770179	0.000777482	0.000637848	0.00108152	0.000984152	0.000813683	0.00103452	0.00107635	0.000826486	0.00178054	0.00276995	0.00232008	0.000703814	0.000661601	0.000695471	0.000428931	0.000357046	0.000414987
YGL213C	4.69914e-57	2.83781e-53	0.000819279	0.000845743	0.000842695	0.00386138	0.00115926	0.000662269	2.0826	0.405276	-0.299108	-1.67732	-2.38171	0.000764156	0.000793166	0.000900515	0.000761822	0.000711842	0.00106357	0.000767663	0.000709556	0.00105087	0.00396148	0.00336594	0.00425671	0.00120656	0.0010548	0.00121643	0.000608075	0.000697342	0.000681389
YEL031W	5.17824e-57	3.12662e-53	0.00870404	0.00938566	0.010207	0.00168558	0.000561734	0.000432682	-2.28841	-3.79976	-4.22163	-1.51135	-1.93322	0.00962804	0.00988313	0.00660094	0.0108473	0.00991805	0.00739162	0.0109574	0.0109574	0.00870619	0.00114645	0.00237223	0.00153807	0.000535058	0.000635335	0.000514809	0.000394878	0.000441715	0.000461453
YAR007C	9.26348e-57	5.59236e-53	0.000653883	0.000921808	0.000912219	0.00294543	0.00128648	0.000632654	1.98467	0.43268	-0.455229	-1.55199	-2.4399	0.000755889	0.000712925	0.000492835	0.000944985	0.000850932	0.000969508	0.000925364	0.000882348	0.000928944	0.00273745	0.00317977	0.00291907	0.00132788	0.0012645	0.00126706	0.000711176	0.000555109	0.000631677
YLR194C	1.2416e-56	7.4943e-53	0.000212039	0.000628786	0.000952684	0.00337414	0.00171659	0.00140853	3.39203	1.29339	0.510561	-2.09864	-2.88146	0.00013317	0.000198686	0.000304261	0.000687626	0.000618759	0.000579974	0.000901465	0.00105395	0.000902639	0.00573011	0.000748667	0.00364364	0.00235802	0.000994963	0.00179678	0.00150352	0.00121854	0.00150352
YKL206C	1.28423e-56	7.75034e-53	0.000684116	0.000942233	0.00101432	0.00541965	0.00247959	0.00166834	2.78296	1.29047	0.656379	-1.49249	-2.12658	0.000646794	0.000546129	0.000859426	0.000919383	0.000764762	0.00114255	0.00100562	0.000877773	0.00115957	0.00651025	0.00427747	0.00547125	0.00266752	0.00227985	0.0024914	0.00155249	0.00188247	0.00157006
YPL217C	1.51617e-56	9.14855e-53	0.000771865	0.00101041	0.00121027	0.00185921	0.000571468	0.000386473	1.14924	-0.708396	-1.39159	-1.85764	-2.54083	0.000815841	0.000890726	0.000609027	0.00105335	0.00118325	0.000794636	0.00142156	0.00124159	0.000967639	0.00165602	0.00199587	0.00192574	0.000555017	0.000558504	0.000600882	0.000341412	0.000390082	0.000427924
YOR198C	2.46669e-56	1.48815e-52	0.000515764	0.000606737	0.000609398	0.00255562	0.000491542	0.000291523	2.07178	-0.248649	-0.82438	-2.32043	-2.89616	0.000601925	0.000652554	0.000292813	0.000728798	0.000677957	0.000413455	0.000711396	0.000713198	0.0004036	0.00186026	0.00329191	0.00251469	0.000419734	0.00057133	0.000483562	0.000334475	0.000247002	0.000293091
YHL042W	3.30044e-56	1.99082e-52	0.000231169	0.00047163	0.000749832	0.00140623	0.000481947	0.000353221	2.11693	0.024905	-0.876989	-2.09203	-2.99392	0.000171523	9.76e-05	0.000424384	0.000357933	0.000427856	0.0006291	0.000676436	0.000712228	0.000860832	0.00125118	0.00157821	0.00138931	0.000378074	0.000624081	0.000443686	0.000230785	0.000499577	0.000329302
YDR012W	4.13693e-56	2.49498e-52	0.000499264	0.000752695	0.000695475	0.00208874	0.000518636	0.000264499	1.83311	-0.449946	-1.0829	-2.28305	-2.91601	0.000548584	0.000592	0.000357209	0.000585524	0.00132541	0.000347149	0.000524588	0.00125556	0.000306272	0.00187616	0.00253791	0.00185213	0.000580915	0.000478814	0.00049618	0.000282123	0.000256036	0.000255339
YPL249C	4.16811e-56	2.51337e-52	0.000721591	0.00133938	0.0014612	0.00179072	0.00101219	0.000565701	1.18207	-0.365981	-1.20431	-1.54805	-2.38638	0.000709397	0.000699487	0.000755889	0.00139384	0.00126335	0.00136094	0.00152888	0.00131469	0.00154003	0.00186661	0.00169465	0.00181089	0.00111472	0.000873165	0.00104869	0.000579245	0.000569674	0.000548184
YGR159C	4.32557e-56	2.60789e-52	0.000527314	0.000604164	0.00060108	0.00257415	0.000424623	0.00026121	2.05579	-0.410476	-0.917994	-2.46626	-2.97378	0.00059464	0.000595909	0.000391394	0.000663789	0.000767543	0.00038116	0.000738656	0.000604308	0.000460277	0.00155156	0.00358113	0.00258975	0.000417421	0.00042997	0.000426478	0.000255059	0.000257197	0.000271373
YCR002C	8.08476e-56	4.8735e-52	0.000696134	0.00098009	0.000931442	0.00397484	0.00168713	0.000977044	2.32567	0.71562	0.0612024	-1.61005	-2.26447	0.000717785	0.000673152	0.000697466	0.0010171	0.000906544	0.00101662	0.000921201	0.000928237	0.000944887	0.00426069	0.00382974	0.00383408	0.00201222	0.00167454	0.00137462	0.000991357	0.00104062	0.000899153
YOL133W	8.64563e-56	5.21072e-52	0.000325928	0.000537615	0.000614229	0.00374052	0.00150225	0.000895268	3.11138	1.30152	0.467076	-1.80986	-2.6443	0.00030841	0.000274108	0.000395265	0.000472934	0.000453082	0.000686828	0.000611818	0.000501037	0.000729831	0.0039033	0.00343141	0.00388685	0.00128036	0.0017368	0.00148957	0.0009071	0.000886421	0.000892282
YEL038W	1.08156e-55	6.5175e-52	0.000725973	0.00103448	0.00101633	0.00317871	0.00125101	0.000772532	1.96209	0.247818	-0.348098	-1.71427	-2.31019	0.000807238	0.000820583	0.000550098	0.0010967	0.00106494	0.000941802	0.00110352	0.000976506	0.000968963	0.00284493	0.00383408	0.00285712	0.000923278	0.00157868	0.00125108	0.000777149	0.000778034	0.000762413
YGL191W	1.58062e-55	9.52324e-52	0.000283764	0.000597609	0.000606773	0.00391752	0.00154325	0.00102552	3.31903	1.21172	0.655783	-2.10732	-2.66325	0.000351101	0.000286023	0.000214167	0.000618257	0.000656413	0.000518158	0.000657924	0.000705778	0.000456618	0.0040803	0.00410958	0.00356267	0.00163669	0.00165971	0.00133334	0.00113762	0.00112616	0.000812788
YGL187C	1.71402e-55	1.03253e-51	0.000173901	0.000328058	0.000375058	0.00266271	0.000709764	0.000393402	3.23919	0.887703	0.0524	-2.35149	-3.18679	0.000200622	0.000142892	0.00017819	0.000307499	0.000377591	0.000299083	0.000356121	0.000490015	0.000279038	0.0029723	0.0024703	0.00254553	0.000741247	0.000748434	0.000639611	0.000492083	0.000330157	0.000357967
YBR143C	1.7696e-55	1.06583e-51	0.000606072	0.00062699	0.000668295	0.00309899	0.000764866	0.000449868	2.14706	0.244102	-0.467486	-1.90295	-2.61454	0.000712925	0.000625374	0.000479918	0.000627315	0.000642711	0.000610945	0.000716153	0.000661395	0.000627338	0.00337567	0.0029048	0.00301649	0.000810052	0.000703105	0.000781441	0.000449709	0.000444455	0.00045544
YKL203C	2.16205e-55	1.30199e-51	0.00328448	0.00549743	0.00667925	0.00119954	0.000802651	0.000523799	-1.36681	-2.60489	-3.39889	-1.23809	-2.03209	0.00278357	0.00316858	0.00390128	0.00496992	0.00533866	0.00618371	0.00610673	0.00574607	0.00818494	0.00117533	0.00116992	0.00125336	0.000680016	0.000902036	0.000825902	0.000453339	0.000587073	0.000530984
YMR246W	2.43028e-55	1.46327e-51	0.000778459	0.00103776	0.00127529	0.00152957	0.000361754	0.000289522	0.875918	-1.26342	-1.76635	-2.13934	-2.64227	0.000705367	0.000912225	0.000717785	0.00151666	0.00108041	0.000516209	0.00162404	0.00129317	0.000908667	0.00135874	0.00171428	0.00151569	0.000343502	0.00036993	0.000371829	0.00029038	0.000294485	0.0002837
YHL002W	2.58177e-55	1.55423e-51	0.000642544	0.00102872	0.00111552	0.00286857	0.00138567	0.000842956	1.96931	0.390109	-0.35928	-1.5792	-2.32859	0.000608435	0.000506014	0.000813182	0.00104859	0.000860283	0.0011773	0.000956467	0.0009947	0.00139538	0.00368939	0.00189356	0.00302276	0.00162036	0.00102617	0.00151047	0.000808075	0.000838565	0.000882228
YJL192C	3.92305e-55	2.36128e-51	0.00118588	0.00144658	0.00152445	0.00273538	0.000916332	0.000712665	1.12813	-0.595715	-0.98104	-1.72385	-2.10917	0.00135687	0.00110207	0.00109869	0.00130943	0.00144987	0.00158045	0.00150858	0.00147682	0.00158796	0.00243541	0.00315173	0.002619	0.000703105	0.00123482	0.000811071	0.000694457	0.000717748	0.00072579
YGR214W	4.2205e-55	2.53989e-51	0.000762895	0.000612858	0.000566603	0.00410245	0.000803921	0.000396495	2.25662	0.333874	-0.41011	-1.92275	-2.66673	0.000871614	0.000878784	0.000538287	0.000678728	0.000663397	0.000496449	0.000665973	0.000626647	0.00040719	0.0034866	0.00472792	0.00409283	0.000743729	0.000851574	0.000816459	0.000454993	0.000335544	0.000398947
YKL006W	5.69964e-55	3.42947e-51	0.000564576	0.000402831	0.000431846	0.00430088	0.000608418	0.000340205	2.68947	0.477732	-0.261526	-2.21174	-2.951	0.000719575	0.000594281	0.000379873	0.000384823	0.000442423	0.000381246	0.000490015	0.000469897	0.000335625	0.00272878	0.00583396	0.0043399	0.000394784	0.000846628	0.000583841	0.000335373	0.000363198	0.000322045
YCL033C	6.05922e-55	3.64523e-51	0.00045718	0.000780914	0.00086545	0.00255844	0.00104197	0.000662136	2.21256	0.366797	-0.333026	-1.84577	-2.54559	0.000531887	0.000532963	0.00030669	0.000888111	0.00083275	0.000621881	0.000961082	0.000910218	0.000725049	0.00197391	0.00318304	0.00251838	0.00079063	0.00125108	0.00108421	0.000695409	0.000649556	0.000641442
YJL133C-A	6.83998e-55	4.11425e-51	0.000231023	0.000494027	0.000580524	0.00519168	0.0023213	0.0015112	3.91613	1.98972	1.21839	-1.92641	-2.69774	0.000128168	0.000110096	0.000454804	0.000298888	0.000270496	0.000912696	0.000433409	0.000383194	0.00092497	0.00690295	0.00370714	0.00496497	0.00234861	0.00240931	0.00220597	0.00158282	0.00150352	0.00144727
YLR197W	1.11608e-54	6.71211e-51	0.00120831	0.00121154	0.0011826	0.00338022	0.00103843	0.000639445	1.39726	-0.200787	-0.777674	-1.59805	-2.17493	0.00141434	0.0012722	0.000938382	0.00133179	0.00128169	0.00102114	0.00137932	0.00115554	0.00101294	0.00297835	0.00381972	0.0033426	0.00115341	0.000881899	0.00107997	0.000631677	0.000637924	0.000648734
YCR057C	1.24954e-54	7.51345e-51	0.00110552	0.00104339	0.00113203	0.00202675	0.000513953	0.000252435	0.808312	-0.874969	-1.74679	-1.68328	-2.5551	0.000972765	0.0010682	0.00127559	0.000951161	0.00105099	0.00112802	0.00115554	0.000997169	0.00124337	0.00183292	0.00219768	0.00204965	0.000590598	0.000434415	0.000516847	0.000253217	0.000235191	0.000268898
YNL290W	1.8619e-54	1.11938e-50	0.000670593	0.000845973	0.000853238	0.00297613	0.00115622	0.000591562	1.96825	0.401503	-0.451319	-1.56675	-2.41957	0.000690476	0.000719575	0.000601727	0.000770902	0.000785088	0.000981928	0.000913988	0.000788516	0.000857209	0.00312721	0.00291205	0.00288914	0.00134558	0.000919975	0.00120311	0.000659349	0.000521654	0.000593683
YPL270W	2.32329e-54	1.39653e-50	0.00281	0.00518988	0.00617018	0.00112586	0.000633036	0.000526795	-1.23316	-2.81643	-3.27995	-1.58327	-2.04678	0.00269286	0.00264418	0.00309297	0.00540611	0.00516136	0.00500218	0.00604526	0.00599275	0.00647255	0.00097942	0.00120456	0.00119362	0.000558885	0.000782503	0.00055772	0.000524255	0.00056413	0.000492
YNL325C	2.4106e-54	1.44877e-50	0.00129466	0.0018847	0.0022382	0.00198888	0.00115762	0.000694968	0.575725	-0.649564	-1.53185	-1.22529	-2.10757	0.00105751	0.000877314	0.00194915	0.00149389	0.00131632	0.0028439	0.00164788	0.00155404	0.00351269	0.00257472	0.00145627	0.00193564	0.00138836	0.00086686	0.00121765	0.000555997	0.000843941	0.000684966
YCL027W	2.69262e-54	1.618e-50	0.000671917	0.0012391	0.00131062	0.00204613	0.00159669	0.000508507	1.45067	0.336782	-1.1855	-1.11389	-2.63617	0.00044691	0.000248583	0.00132026	0.000542392	0.000851291	0.0023236	0.000590367	0.000716153	0.00262534	0.00323818	0.000754657	0.00214555	0.0016758	0.00150295	0.00161131	0.000560569	0.000434968	0.000529985
YMR143W	3.05571e-54	1.83587e-50	0.00064649	0.000523221	0.000477361	0.00494282	0.000898358	0.000499741	2.72218	0.662126	0.0529851	-2.06006	-2.6692	0.000766157	0.000712326	0.000460987	0.000585261	0.000546381	0.00043802	0.000532396	0.000558662	0.000341024	0.00536414	0.00498666	0.00447765	0.000917414	0.00104439	0.000733269	0.000606207	0.000460942	0.000432073
YIL108W	3.53041e-54	2.12072e-50	0.00052643	0.00127539	0.00149946	0.00144481	0.00099191	0.000597002	1.27426	-0.32739	-1.17447	-1.60165	-2.44873	0.00047221	0.000498645	0.000608435	0.0012527	0.00130502	0.00126844	0.00137747	0.00151022	0.0016107	0.00141072	0.00143113	0.00149259	0.00111315	0.000842369	0.00102022	0.000600919	0.000561807	0.000628279
YLR359W	4.82679e-54	2.89897e-50	0.000574559	0.000937416	0.000855047	0.00234512	0.000639285	0.000466699	1.82617	-0.477354	-0.731982	-2.30352	-2.55815	0.000599479	0.000557417	0.000566781	0.00129704	0.000994034	0.000521171	0.0010141	0.000951476	0.000599561	0.00254553	0.00213523	0.00235461	0.000638118	0.000639611	0.000640127	0.000427924	0.000492987	0.000479187
YFL042C	6.69317e-54	4.01925e-50	0.000735088	0.0019368	0.00216723	0.00160051	0.0012231	0.000906936	1.00793	-0.614499	-1.15457	-1.62243	-2.1625	0.000740285	0.00078134	0.00068364	0.00201701	0.00193001	0.00186338	0.00205055	0.00195315	0.00249798	0.00154832	0.0016344	0.0016188	0.00111793	0.00139593	0.00115545	0.000850565	0.000993532	0.000876712
YDL237W	8.9935e-54	5.3997e-50	0.00329375	0.00410684	0.00418376	0.00200602	0.000762706	0.000623608	-0.682973	-2.25843	-2.53156	-1.57545	-1.84859	0.00342744	0.00324766	0.00320615	0.00434378	0.00378422	0.00419253	0.00441429	0.00376609	0.00437091	0.00178322	0.00216229	0.00207256	0.000551243	0.000975244	0.000761631	0.000587987	0.000627911	0.000654926
YML091C	1.01164e-53	6.07288e-50	0.000415678	0.00166653	0.00183226	0.000847153	0.000695182	0.000419505	0.851313	-1.13111	-1.85372	-1.98242	-2.70503	0.000436959	0.000392775	0.0004173	0.00128543	0.00124681	0.00246734	0.00151022	0.00167032	0.00231625	0.000914732	0.000780895	0.000845833	0.000696758	0.000608991	0.000779797	0.000407369	0.000392491	0.000458656
YNL030W	1.5263e-53	9.16085e-50	0.000409461	0.000278481	0.000335934	0.00417407	0.000631587	0.000340424	3.01763	0.91392	0.0141086	-2.10371	-3.00352	0.000445893	0.000341704	0.000440786	0.000228409	0.000318033	0.000289002	0.000325774	0.000412741	0.000269288	0.0046135	0.00403827	0.00387045	0.000517844	0.000770698	0.000606219	0.000337184	0.000354282	0.000329805
YPL210C	1.79385e-53	1.07649e-49	0.000843347	0.000827448	0.000837977	0.00439224	0.00152708	0.00079629	2.22667	0.797217	-0.064127	-1.42945	-2.2908	0.000720095	0.00070348	0.00110647	0.000678229	0.000581672	0.00122244	0.000698494	0.000601328	0.00121411	0.00547125	0.00310131	0.00460417	0.00183796	0.00114864	0.00159464	0.000779284	0.000795788	0.000813797
YOL164W	2.06602e-53	1.23961e-49	0.00504232	0.0121582	0.0169686	0.00121406	0.00106306	0.0013846	-1.95149	-3.37453	-3.5048	-1.42304	-1.55331	0.00280018	0.00348804	0.00883874	0.0121344	0.0121701	0.0121701	0.0146832	0.016879	0.0193436	0.00120962	0.00126826	0.00116428	0.0010116	0.000847605	0.00132997	0.00124396	0.00141128	0.00149857
YBL032W	2.13677e-53	1.28185e-49	0.000945679	0.000881546	0.000771947	0.00371078	0.00093742	0.000473579	1.845	0.0782523	-0.586796	-1.76675	-2.43179	0.00103648	0.001148	0.000652554	0.00102019	0.000946215	0.000678229	0.000889886	0.000828899	0.000597055	0.00280536	0.00450726	0.00381972	0.000658587	0.00121765	0.000936026	0.000478261	0.000452787	0.00048969
YBR109C	2.40265e-53	1.44111e-49	0.000323837	0.000464741	0.000480699	0.00388556	0.00111571	0.000688421	3.17134	1.07832	0.427917	-2.09302	-2.74342	0.000369995	0.0003616	0.000239916	0.000529472	0.000465372	0.00039938	0.000530067	0.000521354	0.000390676	0.00399699	0.00374094	0.00391876	0.00106606	0.00117035	0.00111073	0.000731314	0.000640634	0.000693314
YER120W	2.41367e-53	1.44748e-49	0.000660944	0.000691097	0.000625534	0.00406085	0.00105478	0.000565364	2.41917	0.533956	-0.121253	-1.88522	-2.54042	0.000751862	0.000779801	0.000451168	0.000792191	0.000731497	0.000549602	0.00074995	0.000652482	0.000474171	0.00319653	0.00485012	0.00413589	0.000858231	0.00119458	0.00111153	0.000624691	0.000480393	0.000591009
YEL077C	3.47597e-53	2.08419e-49	0.00782032	0.0320554	0.0418324	0.000358434	0.000287084	7.41463e-05	-4.05029	-6.30138	-7.74891	-2.25109	-3.69862	0.00589337	0.00757202	0.00999558	0.012765	0.0658547	0.0175466	0.0196031	0.0681934	0.0377008	0.0010753	0	0	0	0.000861253	0	0	0	0.000222439
YEL024W	3.62375e-53	2.17244e-49	0.000308909	0.000700054	0.000674602	0.00217249	0.000796686	0.000505413	2.41575	0.160544	-0.344988	-2.25521	-2.76074	0.000357635	0.000311684	0.000257408	0.000682319	0.000722607	0.000695237	0.000635186	0.000833526	0.000555095	0.00240302	0.00194203	0.00217243	0.000882802	0.000668502	0.000838754	0.000548184	0.000446951	0.000521104
YHR052W	3.71274e-53	2.22542e-49	0.000624325	0.000492126	0.000543299	0.00414716	0.000950054	0.000510896	2.51785	0.804888	-0.0721573	-1.71296	-2.59001	0.000622704	0.000528498	0.000721772	0.000387073	0.000453628	0.000635677	0.000563789	0.000433843	0.000632265	0.00464674	0.00353496	0.00425977	0.00117905	0.00071086	0.000960247	0.000513718	0.000509796	0.000509175
YDL204W	3.82212e-53	2.2906e-49	0.000180714	0.00266113	0.00161805	0.000634525	0.00055349	0.000394153	1.32462	-2.0445	-1.75544	-3.36912	-3.08006	8.77e-05	0.000138063	0.000316379	0.00223905	0.00294606	0.00279826	0.00139538	0.00168319	0.00177556	0.000998088	0.0003436	0.000561886	0.000612259	0.000525684	0.000522527	0.000467877	0.000353901	0.000360682
YJL178C	5.01063e-53	3.00237e-49	0.000859613	0.000878171	0.00080959	0.003578	0.00103536	0.000570634	1.9155	0.210816	-0.428197	-1.70468	-2.3437	0.000796321	0.000863535	0.000918983	0.00087704	0.000813683	0.000943789	0.000860832	0.000771289	0.000796648	0.00364364	0.00348902	0.00360133	0.000971875	0.00111028	0.00102394	0.000521104	0.000585612	0.000605185
YML057W	5.35484e-53	3.20808e-49	0.000451403	0.000978954	0.00106667	0.00179369	0.000979238	0.00056762	1.7422	0.000372483	-0.786455	-1.74183	-2.52866	0.000381548	0.000441441	0.00053122	0.00107748	0.000888719	0.000970668	0.000935214	0.00112419	0.00114061	0.00206542	0.00149586	0.00181978	0.001086	0.000785644	0.00106606	0.000574907	0.000519042	0.000608912
YFR044C	5.98318e-53	3.58393e-49	0.00229914	0.00259761	0.00240874	0.00344979	0.00209425	0.00098679	0.561172	-0.295412	-1.19138	-0.856583	-1.75256	0.00258538	0.00274536	0.00156669	0.003364	0.00264049	0.00178834	0.00289331	0.00264277	0.00169013	0.00267039	0.00429585	0.00338313	0.00192693	0.00222243	0.0021334	0.00104451	0.000922333	0.000993532
YML072C	7.58634e-53	4.54346e-49	0.00560127	0.00711718	0.00726219	0.00178954	0.000838662	0.000602484	-1.58266	-2.91517	-3.35141	-1.33251	-1.76875	0.00553596	0.00594506	0.00532278	0.00745487	0.00745487	0.0064418	0.00735607	0.00762959	0.00680091	0.00181227	0.00178322	0.00177313	0.000804327	0.000860085	0.000851574	0.000648734	0.000529985	0.000628734
YER090W	8.72104e-53	5.22216e-49	0.000443411	0.000779836	0.000857809	0.00251419	0.00102064	0.000692413	2.22331	0.341811	-0.267072	-1.8815	-2.49039	0.000488237	0.000500293	0.000341704	0.00087938	0.000876506	0.000583622	0.000949758	0.00104293	0.000580736	0.00251469	0.00245724	0.00257064	0.00102229	0.000971875	0.00106776	0.000735791	0.000630272	0.000711176
YKL160W	1.04807e-52	6.27482e-49	0.000284654	0.00033235	0.000373304	0.00391362	0.000891602	0.000525851	3.31447	1.15957	0.38811	-2.1549	-2.92636	0.000327041	0.000372942	0.00015398	0.000388781	0.000344914	0.000263355	0.000411236	0.000415704	0.000292973	0.00380322	0.00407865	0.00385899	0.000799253	0.0010402	0.000835356	0.000510212	0.000558594	0.000508746
YDR055W	1.23137e-52	7.37099e-49	0.000399508	0.000773781	0.000863329	0.0015486	0.000555024	0.000342148	1.68173	-0.404519	-1.08785	-2.08624	-2.76958	0.000222589	0.000251598	0.000724337	0.000765992	0.00061459	0.000940762	0.000818174	0.000849807	0.000922005	0.00219261	0.000875342	0.00157785	0.000451551	0.000677627	0.000535894	0.000369568	0.000315628	0.000341248
YOL077C	1.84514e-52	1.10432e-48	0.000730972	0.000578624	0.00061524	0.00395561	0.000829683	0.000505606	2.25864	0.442445	-0.232657	-1.8162	-2.4913	0.00079498	0.000745996	0.00065194	0.000532101	0.000630793	0.000572979	0.000645745	0.000609609	0.000590367	0.00404881	0.0040161	0.00380192	0.000956832	0.000703814	0.000828403	0.000504763	0.000516937	0.000495117
YGR085C	2.62481e-52	1.57069e-48	0.000437393	0.000389235	0.000403505	0.00430179	0.000843147	0.000477046	2.98586	0.918241	0.189337	-2.06761	-2.79652	0.000507916	0.000471634	0.00033263	0.000376196	0.000461153	0.000330355	0.000418596	0.000495798	0.000296121	0.00422015	0.00517619	0.00350903	0.00079763	0.00116364	0.000568167	0.00048969	0.000641442	0.000300005
YLR333C	2.74176e-52	1.64039e-48	0.000417933	0.000328765	0.000354381	0.00540566	0.000993666	0.000547627	3.3585	1.30958	0.492216	-2.04892	-2.86628	0.000510541	0.000460987	0.000282272	0.000318472	0.000376783	0.00029104	0.000392974	0.000411102	0.000259067	0.00505009	0.00652869	0.00463821	0.000996079	0.00124777	0.000737148	0.000637924	0.000587987	0.000416971
YAL021C	4.61586e-52	2.76121e-48	0.00152256	0.00192406	0.00199749	0.00201892	0.00103929	0.000527579	0.380755	-0.817718	-1.70786	-1.19847	-2.08861	0.00161687	0.00162531	0.0013255	0.00206877	0.00195837	0.00174504	0.00224271	0.00187488	0.00187488	0.00171089	0.00218241	0.00216347	0.000919975	0.00109006	0.00110783	0.000563262	0.000474655	0.00054482
YMR146C	6.45235e-52	3.85915e-48	0.000561948	0.000605629	0.000568905	0.00330797	0.000815833	0.000437783	2.32812	0.366623	-0.304166	-1.96149	-2.63228	0.000638678	0.000644732	0.000402434	0.000719199	0.000680528	0.00041716	0.000667721	0.00063373	0.000405265	0.00318795	0.00330455	0.00343141	0.000833243	0.000759253	0.000855004	0.000416418	0.000439371	0.000457559
YLL008W	7.86632e-52	4.70406e-48	0.000879627	0.00089509	0.000956604	0.00284966	0.000834363	0.000516417	1.56999	-0.0889179	-0.75762	-1.65891	-2.32761	0.000910728	0.000956849	0.000771305	0.000878736	0.00102498	0.000781559	0.00107587	0.000858725	0.000935214	0.00237223	0.00325499	0.00292177	0.000861253	0.000789227	0.000852608	0.000482832	0.000549483	0.000516937
YHR005C	8.94559e-52	5.34857e-48	0.000948705	0.00142294	0.00137407	0.00463789	0.00350879	0.00150437	2.15353	1.23333	0.120557	-0.920198	-2.03297	0.000694399	0.000629787	0.00152193	0.000839443	0.000948204	0.00248117	0.000798391	0.000708498	0.00261533	0.00649183	0.00253061	0.00489123	0.00428639	0.00266752	0.00357246	0.0013313	0.00155771	0.00162409
YFL033C	9.99535e-52	5.97522e-48	0.00144961	0.00344284	0.00435511	0.000821901	0.000593498	0.000436095	-0.736215	-2.31861	-3.0065	-1.5824	-2.27029	0.00115958	0.00131011	0.00187914	0.00344877	0.00351576	0.003364	0.00397724	0.00421477	0.00487333	0.00099038	0.000622636	0.000852688	0.000508007	0.000660228	0.000612259	0.00043774	0.000434644	0.000435902
YKL219W	1.56643e-51	9.36258e-48	0.00250708	0.0032176	0.00368849	0.00203935	0.000841727	0.000789453	-0.28276	-1.79416	-2.06508	-1.5114	-1.78232	0.00232289	0.00206324	0.00313512	0.00297722	0.00289137	0.00378422	0.00326291	0.00305591	0.00474665	0.00235778	0.00157785	0.00218241	0.000595356	0.00105397	0.000875859	0.000761486	0.000870468	0.000736406
YLL023C	1.579e-51	9.43612e-48	0.000521442	0.00116284	0.00110948	0.00183209	0.000824034	0.000544998	1.60429	-0.44207	-0.885742	-2.04636	-2.49003	0.000495139	0.000566781	0.000502407	0.00130502	0.00112311	0.00106038	0.00114599	0.00108602	0.00109644	0.0026355	0.00103697	0.0018238	0.000796895	0.000865421	0.000809786	0.00052568	0.000539641	0.000569674
YDL222C	1.80876e-51	1.08074e-47	0.000101227	0.00114129	0.00109427	0.000610996	0.000371619	0.000297882	1.72031	-1.3577	-1.53692	-3.078	-3.25722	5.08e-05	9.31e-05	0.000159782	0.00100985	0.00133249	0.00108152	0.0010777	0.00124568	0.000959446	0.000884021	0.000429724	0.000519242	0.000509372	0.000280801	0.000324683	0.000398947	0.000312179	0.000182521
YNL300W	1.94212e-51	1.16022e-47	0.00059164	0.000456993	0.000421785	0.00364162	0.00071655	0.000171963	2.40067	0.53521	-0.889915	-1.86546	-3.29059	0.00067779	0.000720957	0.000376172	0.000602358	0.000493055	0.000275566	0.00054301	0.000536025	0.00018632	0.00128577	0.0062634	0.00337567	0.000283251	0.00122998	0.000636418	0.00018366	0.000178765	0.000153465
YGL186C	2.88788e-51	1.72493e-47	0.000483856	0.000703944	0.000884862	0.00166132	0.000457545	0.000355206	1.55927	-0.511952	-1.07895	-2.07122	-2.63822	0.00039415	0.000345092	0.000712326	0.000695878	0.00058393	0.000832025	0.000839154	0.000677793	0.00113764	0.00208457	0.00112407	0.00177532	0.000400617	0.000487997	0.00048402	0.000332362	0.000394011	0.000339244
YKR001C	3.14923e-51	1.88072e-47	0.000655597	0.000921429	0.000937357	0.00227591	0.000919571	0.000495842	1.62608	-0.00257307	-0.778964	-1.62865	-2.40504	0.000741339	0.000753241	0.00047221	0.00102202	0.000966428	0.000775839	0.00105299	0.0010236	0.000735487	0.00238437	0.00217768	0.00226567	0.000937317	0.000877844	0.000943553	0.000529297	0.000428931	0.000529297
YER049W	3.18456e-51	1.9015e-47	0.000886649	0.000799933	0.000908303	0.00244592	0.000647916	0.000367243	1.34914	-0.260305	-1.07617	-1.60945	-2.42531	0.000888867	0.000916697	0.000854382	0.000828676	0.00080022	0.000770902	0.000964377	0.000870647	0.000889886	0.00230988	0.00246394	0.00256394	0.000738345	0.000535058	0.000670344	0.000359197	0.000362529	0.000380004
YMR083W	3.2058e-51	1.91386e-47	0.00118128	0.00141525	0.00139866	0.00305301	0.00137974	0.000803539	1.28534	-0.0337462	-0.71701	-1.31908	-2.00235	0.00129886	0.00119142	0.00105357	0.00156041	0.00122101	0.00146434	0.00151578	0.00125744	0.00142277	0.0033094	0.00293759	0.00291205	0.00143158	0.00135621	0.00135143	0.000790475	0.000812788	0.000807355
YIL094C	3.78114e-51	2.25696e-47	0.00108688	0.00144818	0.00169489	0.00316991	0.00191752	0.00123536	1.44609	0.377539	-0.420972	-1.06855	-1.86706	0.00112938	0.00113491	0.000996352	0.00134733	0.00145193	0.00154527	0.00185719	0.0015814	0.00164608	0.00350903	0.00286903	0.00313166	0.00182641	0.0019888	0.00193735	0.00118053	0.00130864	0.00121689
YGR175C	4.42645e-51	2.64171e-47	0.000653359	0.000779487	0.000788489	0.00252294	0.000787956	0.000438238	1.77176	0.0135067	-0.701704	-1.75826	-2.47347	0.000663886	0.000676509	0.000619681	0.000825987	0.000781559	0.000730914	0.000845128	0.000764247	0.000756092	0.0025339	0.00239942	0.0026355	0.000839973	0.000694172	0.000829722	0.000444	0.000396798	0.000473917
YKL178C	4.68298e-51	2.79433e-47	0.00282917	0.00325009	0.00255197	0.00140338	0.000362106	0.000131373	-0.952629	-2.80309	-3.40539	-1.85046	-2.45276	0.00351461	0.0024093	0.00256361	0.00288135	0.00355627	0.00331266	0.00243152	0.00213787	0.00308651	0.000940124	0.0017916	0.00147841	0.000270539	0.000486854	0.000328924	0.000133588	0.000124998	0.000135533
YOL038W	4.75538e-51	2.83706e-47	0.00054386	0.00067869	0.000679679	0.00338127	0.00119167	0.000652533	2.39736	0.715073	-0.0497694	-1.68229	-2.44713	0.000605447	0.000606842	0.000419291	0.000710849	0.00071588	0.000609341	0.000756092	0.000637497	0.000645449	0.00302488	0.00365205	0.00346687	0.00100352	0.0013257	0.00124579	0.000620853	0.00067183	0.000664915
YHL017W	1.01414e-50	6.04937e-47	0.00127117	0.00154763	0.00172448	0.00140112	0.000353543	0.000255432	0.128754	-1.81429	-2.29387	-1.94305	-2.42263	0.00109748	0.00109073	0.00162531	0.00135953	0.00118013	0.00210321	0.00150012	0.00152275	0.00215055	0.00169794	0.00118199	0.00132343	0.00029166	0.000432361	0.000336607	0.000252097	0.000252238	0.000261962
YFR053C	1.18377e-50	7.05999e-47	0.000551768	0.00536886	0.00422727	0.00112179	0.00330011	0.00181641	0.885517	-0.682323	-1.16636	-1.56784	-2.05188	0.000729957	0.000514104	0.000411243	0.00560755	0.00480069	0.00569834	0.00395166	0.00395864	0.00477151	0.00100206	0.00124512	0.0011182	0.00262826	0.00403977	0.0032323	0.00200248	0.00156692	0.00187982
YDL198C	1.24722e-50	7.43719e-47	0.0003459	0.000996761	0.00103971	0.00180784	0.000770505	0.000734629	2.04681	-0.326335	-0.440007	-2.37314	-2.48681	0.000368542	0.000381148	0.000288011	0.00118552	0.00119419	0.000610565	0.0012395	0.00118652	0.000693121	0.00163907	0.00222339	0.00156105	0.000664012	0.000979	0.000668502	0.000664046	0.000876712	0.000663128
YPL126W	1.27548e-50	7.60443e-47	0.000793745	0.000912816	0.0010085	0.00190089	0.000534399	0.000329894	1.14436	-0.657625	-1.32504	-1.80198	-2.46939	0.000751652	0.00082193	0.000807654	0.000938435	0.000907116	0.000892896	0.00105395	0.00097322	0.000998324	0.0019452	0.00181759	0.00193987	0.000683255	0.000371503	0.000548438	0.000339244	0.000326015	0.000324422
YHR026W	1.76126e-50	1.04988e-46	0.000957394	0.00107154	0.00100727	0.00196035	0.000550229	0.000267516	0.94871	-0.829263	-1.53834	-1.77797	-2.48705	0.00103851	0.00110371	0.000729957	0.00120169	0.00115672	0.000856203	0.00108768	0.00116058	0.00077355	0.00212331	0.00225136	0.00150639	0.00055438	0.000685755	0.000410553	0.000324422	0.000263133	0.000214993
YOR332W	2.44176e-50	1.45529e-46	0.000423485	0.000475472	0.000478945	0.00375278	0.000999202	0.000534997	2.83103	0.90936	0.128884	-1.92167	-2.70215	0.000541638	0.000493615	0.000235203	0.000570897	0.000500777	0.000354741	0.000626036	0.000481503	0.000329295	0.00323234	0.00422015	0.00380585	0.000881899	0.0011137	0.001002	0.000591009	0.00044935	0.000564633
YOL124C	2.80342e-50	1.67056e-46	0.000681069	0.000590833	0.000660504	0.00297456	0.000780295	0.000409199	1.94855	0.34051	-0.559818	-1.60804	-2.50837	0.000772339	0.000636824	0.000634044	0.000600739	0.000596883	0.000574876	0.000708498	0.000600978	0.000672035	0.00285382	0.00305936	0.0030105	0.000978345	0.000550896	0.000811645	0.000413507	0.000397671	0.000416418
YJL196C	2.90144e-50	1.72868e-46	0.00181826	0.00272075	0.0025164	0.00151504	0.000769836	0.000387211	-0.245307	-1.67367	-2.37587	-1.42836	-2.13057	0.0018103	0.00179679	0.00184768	0.00253678	0.00257193	0.00305353	0.00241061	0.00243294	0.00270564	0.00150824	0.0015088	0.00152809	0.00053647	0.001002	0.000771033	0.000380449	0.000402376	0.000378808
YJL212C	3.5385e-50	2.10789e-46	0.00360862	0.00441972	0.00477603	0.00108234	0.000283493	0.000205131	-1.63207	-3.4891	-3.90885	-1.85703	-2.27678	0.00409864	0.00408303	0.00264418	0.0053575	0.00450766	0.00339401	0.00495691	0.00441429	0.00495691	0.000690445	0.00146119	0.0010954	0.000198351	0.000402003	0.000250125	0.00016812	0.000225929	0.000221343
YHR141C	4.51756e-50	2.69066e-46	0.000234847	0.000260196	0.000268094	0.00376445	0.000629485	0.000345336	3.44917	0.977501	0.26132	-2.47166	-3.18785	0.000279709	0.000250727	0.000174104	0.000166028	0.000445403	0.000169156	0.000221083	0.000451655	0.000131544	0.00277777	0.00470134	0.00381423	0.000460319	0.000831968	0.000596169	0.000342196	0.00035612	0.000337692
YKL157W	4.69555e-50	2.7962e-46	0.00100243	0.00164815	0.00170476	0.00148522	0.000898699	0.000423062	0.515804	-0.794977	-1.74686	-1.31078	-2.26266	0.00112492	0.0011122	0.000770179	0.00180894	0.00175197	0.00138353	0.00177799	0.00184158	0.00149469	0.0013358	0.00167155	0.00144832	0.000825902	0.000968159	0.000902036	0.000452478	0.000376304	0.000440405
YPR132W	8.07165e-50	4.80586e-46	0.000446741	0.000404444	0.000395595	0.00289113	0.000525675	0.00023649	2.40771	0.299562	-0.531271	-2.10815	-2.93898	0.000543358	0.000470996	0.000325869	0.000366155	0.000516433	0.000330743	0.000409513	0.000504433	0.000272839	0.00228437	0.00368162	0.00270741	0.00046994	0.000601627	0.000505457	0.000252238	0.000233995	0.000223236
YER048C	8.19737e-50	4.8799e-46	0.000329771	0.000441171	0.000467206	0.00264146	0.000733581	0.000391068	2.61578	0.604306	-0.200026	-2.01148	-2.81581	0.000410549	0.000383874	0.000194891	0.000494533	0.000501965	0.000327016	0.0005351	0.000522816	0.000343702	0.00245549	0.0027401	0.00272878	0.000709601	0.000751021	0.000740122	0.000390082	0.000373211	0.000409912
YJL145W	8.77589e-50	5.22341e-46	0.000448186	0.000469613	0.000538447	0.0032967	0.000812437	0.000535398	2.58629	0.660439	-0.00668774	-1.92585	-2.59298	0.000500488	0.000490547	0.000353522	0.000517834	0.000471746	0.00041926	0.000585507	0.000525293	0.000504541	0.00313166	0.00352027	0.00323818	0.000871491	0.000760251	0.000805568	0.000503183	0.00059616	0.00050685
YLR017W	8.84494e-50	5.26362e-46	0.000769826	0.000712695	0.000713077	0.00340211	0.00103786	0.00051302	1.98377	0.475166	-0.395714	-1.50861	-2.37949	0.000815223	0.000784238	0.000710016	0.000789635	0.000695237	0.000653213	0.000816299	0.000689736	0.000633197	0.00383408	0.00281722	0.00355505	0.00124777	0.000779797	0.001086	0.000496854	0.000498196	0.00054401
YLL060C	9.01271e-50	5.36256e-46	0.000332286	0.00126998	0.00173091	0.00137127	0.00128873	0.00109671	1.71926	0.0193191	-0.604887	-1.69994	-2.32415	0.000158149	0.000222866	0.000615842	0.00127867	0.0010967	0.00143455	0.00155404	0.00148236	0.00215633	0.00199587	0.000523552	0.00159437	0.00111556	0.00137034	0.00138029	0.000855631	0.00135859	0.00107591
YBL069W	9.29283e-50	5.52831e-46	0.0005643	0.000666729	0.000664351	0.00430457	0.00182925	0.000866132	2.69126	1.30801	0.329947	-1.38325	-2.36131	0.000514104	0.000380392	0.000798403	0.00071588	0.000574431	0.000709877	0.000744604	0.000628891	0.000619558	0.00539331	0.00263714	0.00488326	0.00211673	0.00140845	0.00196256	0.000812788	0.000871693	0.000913915
YCL058W-A	1.13621e-49	6.75821e-46	0.000208963	0.00040689	0.000356653	0.0084786	0.00338276	0.00170981	4.70437	2.73085	1.9387	-1.97351	-2.76567	0.000185491	0.000249362	0.000192035	0.000338185	0.000353637	0.000528849	0.000301774	0.000372015	0.00039617	0.00797497	0.00873042	0.00873042	0.00295486	0.00381877	0.00337464	0.00139648	0.00183231	0.00190065
YOR184W	1.40022e-49	8.3271e-46	0.000453834	0.000666909	0.000704469	0.00290411	0.00113943	0.00067168	2.396	0.677897	-0.0584841	-1.7181	-2.45448	0.000475666	0.000469577	0.00041626	0.000759419	0.000675238	0.000566069	0.000735487	0.000725996	0.000651925	0.00336594	0.00244159	0.0029048	0.00136147	0.000850273	0.00120656	0.00067664	0.000646219	0.000692181
YOR168W	1.41881e-49	8.43623e-46	0.000889055	0.000858455	0.000879009	0.0025989	0.000809172	0.000404873	1.42922	-0.0744904	-0.927373	-1.50371	-2.35659	0.000898433	0.00095251	0.000816223	0.00089368	0.000847756	0.000833929	0.000940154	0.000859571	0.000837303	0.0026916	0.00241924	0.00268587	0.000908303	0.000671346	0.000847867	0.000421845	0.000367977	0.000424797
YLR185W	1.64489e-49	9.77887e-46	0.000383308	0.000400279	0.000408637	0.00736335	0.00244277	0.00113686	3.8918	2.29838	1.24808	-1.59341	-2.64372	0.00045357	0.000427577	0.000268778	0.000379157	0.000481044	0.000340637	0.000411102	0.000530775	0.000284034	0.00921159	0.0057397	0.00713876	0.00260698	0.00234861	0.00237272	0.00131023	0.000994081	0.00110628
YBR068C	1.83276e-49	1.08939e-45	0.000802721	0.00132411	0.0014518	0.00114399	0.000354187	0.000250686	0.453646	-1.60484	-2.08151	-2.05848	-2.53516	0.000615396	0.000691941	0.00110083	0.0011789	0.00107525	0.00171818	0.00141296	0.00115854	0.0017839	0.00113056	0.00115999	0.00114142	0.000296387	0.000429036	0.000337139	0.000233762	0.000267455	0.00025084
YNL112W	1.92182e-49	1.14214e-45	0.000370062	0.000549785	0.000641817	0.00173348	0.000419888	0.000292057	1.91728	-0.310578	-0.885175	-2.22786	-2.80246	0.000424605	0.000419856	0.000265724	0.000643274	0.000667897	0.000338185	0.000762025	0.000704695	0.000458732	0.00149113	0.00197563	0.00173369	0.000510942	0.000298433	0.00045029	0.000300803	0.000275118	0.000300251
YDR035W	2.10487e-49	1.25071e-45	0.000330927	0.000949016	0.000929194	0.00152639	0.000751071	0.000502739	1.86628	-0.295149	-0.751746	-2.16143	-2.61803	0.000346782	0.000369049	0.000276949	0.00110351	0.00113737	0.000606171	0.00107635	0.00112998	0.000581252	0.00149023	0.00159597	0.00149299	0.000734974	0.000773869	0.000744371	0.000460422	0.000546144	0.000501652
YHR049W	2.27545e-49	1.35184e-45	0.000513209	0.000478349	0.000569298	0.00333018	0.000781209	0.000530463	2.44427	0.590155	-0.0835493	-1.85411	-2.52782	0.000607107	0.000555541	0.000376978	0.000506948	0.000475096	0.000453004	0.000624182	0.000599273	0.000484439	0.00357024	0.00318795	0.00323234	0.000915628	0.000638772	0.000789227	0.000604683	0.000459481	0.000527226
YNL096C	6.56876e-49	3.90184e-45	0.000526494	0.000408391	0.000376547	0.0072644	0.0014321	0.000799013	3.51197	1.55294	0.886972	-1.95902	-2.62499	0.000588327	0.000558486	0.000432668	0.000352079	0.000452497	0.000420597	0.000368999	0.000413309	0.000347332	0.00726139	0.00797497	0.00655683	0.00135923	0.00163856	0.00129851	0.000889484	0.0007881	0.000719455
YAL017W	6.98222e-49	4.14674e-45	0.00110993	0.00276833	0.00322454	0.000972134	0.000910631	0.000536328	-0.1713	-1.48591	-2.34775	-1.31461	-2.17645	0.000945544	0.0010432	0.00134106	0.00275652	0.00240314	0.00314534	0.00290705	0.00280792	0.00395864	0.00106517	0.000894139	0.00095709	0.000918034	0.000940694	0.000873165	0.000551318	0.000519799	0.000537866
YKL220C	7.55611e-49	4.48682e-45	0.00253175	0.00387937	0.00553758	0.000607263	0.000178527	0.00020443	-1.86512	-3.73987	-4.12049	-1.87476	-2.25537	0.000793166	0.001232	0.00557007	0.0028439	0.00330216	0.00549204	0.00409667	0.00388268	0.00863339	0.000837972	0.00026883	0.000714986	0.000173604	0.000182723	0.000179254	0.000111444	0.000253044	0.000248801
YBR106W	8.62721e-49	5.12197e-45	0.000891767	0.000877788	0.000933229	0.00233629	0.00052833	0.000332876	1.27886	-0.621313	-1.21602	-1.90017	-2.49488	0.00108364	0.00104445	0.000547211	0.00103941	0.000938435	0.000655516	0.00113323	0.000998324	0.000668129	0.00124898	0.00350127	0.00225861	0.000365743	0.000743729	0.000475518	0.000346918	0.000314525	0.000337184
YIL126W	1.12512e-48	6.6787e-45	0.00156339	0.00188507	0.00204682	0.00200922	0.00082803	0.000577334	0.338802	-1.07994	-1.63441	-1.41874	-1.97321	0.00161342	0.00159056	0.00148618	0.00172144	0.00181837	0.0021154	0.00194158	0.00186344	0.00233543	0.0019482	0.00203663	0.00204283	0.000846628	0.000825487	0.000811976	0.00056413	0.000565155	0.000602717
YMR242C	1.13893e-48	6.75953e-45	0.000550678	0.000451226	0.000432881	0.00458971	0.000840282	0.000493304	2.81031	0.748489	0.149406	-2.06182	-2.6609	0.000687962	0.000617014	0.000347058	0.000446456	0.000592555	0.000314667	0.000463625	0.000563383	0.000271635	0.00366143	0.00578534	0.00432237	0.000785644	0.000952699	0.000782503	0.000534398	0.000463638	0.000481877
YDR225W	1.53648e-48	9.1175e-45	0.000398776	0.000262482	0.000313026	0.0060278	0.0012174	0.000579216	3.56463	1.80358	0.690161	-1.76104	-2.87447	0.000356887	0.000332794	0.000506648	0.000256308	0.00027265	0.000258488	0.00034314	0.000335361	0.000260576	0.00790477	0.00405993	0.00611871	0.00116364	0.00127763	0.00121094	0.000659184	0.000471118	0.000607346
YJL156C	2.06113e-48	1.22287e-44	0.000486678	0.000800833	0.000991256	0.0011925	0.000399236	0.000254315	1.11218	-0.825473	-1.5676	-1.93766	-2.67978	0.000373627	0.000333968	0.00075244	0.000625539	0.000726949	0.00105001	0.000799744	0.000964149	0.00120988	0.00138745	0.000971322	0.00121873	0.000443908	0.00034899	0.000404811	0.000208884	0.000301998	0.000252064
YPR036W	2.391e-48	1.41834e-44	0.000642096	0.000824105	0.000851537	0.00296364	0.00148606	0.00070005	2.01532	0.765948	-0.244315	-1.24938	-2.25964	0.000696158	0.000720791	0.000509338	0.000903628	0.000840536	0.00072815	0.000972341	0.000845128	0.000737143	0.00299069	0.00288783	0.0030124	0.00128691	0.0016758	0.00149547	0.000675231	0.0007246	0.000700318
YLR009W	2.82654e-48	1.67642e-44	0.00048844	0.000490048	0.000507555	0.00332744	0.000779165	0.000455517	2.50061	0.558988	-0.124699	-1.94162	-2.6253	0.000520942	0.000487433	0.000456944	0.000451106	0.000489567	0.000529472	0.000597257	0.000438009	0.000487398	0.00279554	0.00393715	0.00324963	0.000752585	0.00081916	0.000765751	0.000423493	0.000487837	0.00045522
YFL047W	3.26792e-48	1.93787e-44	0.00136433	0.00171841	0.00195334	0.00205488	0.00105111	0.000636247	0.550849	-0.650182	-1.45395	-1.20103	-2.0048	0.00116288	0.00128719	0.00164291	0.00135635	0.00139662	0.00240226	0.00147186	0.00145163	0.00293652	0.00161424	0.00235778	0.00219261	0.00101408	0.00111073	0.00102853	0.000495117	0.000705937	0.000707687
YLR342W	3.37441e-48	2.00069e-44	0.00234383	0.0050523	0.00599851	0.000758535	0.000524047	0.000349324	-1.48679	-3.00383	-3.70201	-1.51704	-2.21522	0.00234079	0.00269286	0.00199783	0.00533866	0.00573086	0.00408736	0.00599275	0.00703718	0.00496561	0.000617155	0.000885141	0.000773309	0.000540903	0.00049618	0.000535058	0.000353365	0.000318562	0.000376044
YBR035C	3.83388e-48	2.27273e-44	0.000337332	0.000603513	0.000594212	0.00364037	0.00159103	0.000935315	3.0371	1.24076	0.56267	-1.79634	-2.47443	0.000395022	0.000363593	0.000253382	0.000700196	0.000587752	0.000522591	0.000716735	0.000597862	0.00046804	0.00384245	0.00337151	0.00370714	0.00166339	0.00160628	0.00150344	0.000961684	0.000909582	0.000934679
YDR127W	3.86875e-48	2.29301e-44	0.000743865	0.00161647	0.00187047	0.00102916	0.000637803	0.000379871	0.41133	-1.19531	-1.99156	-1.60664	-2.40289	0.000843358	0.000854382	0.000533854	0.00186338	0.00187405	0.00111196	0.00219652	0.0021019	0.00131298	0.000853811	0.00116848	0.00106517	0.000568659	0.000713623	0.000631127	0.000370168	0.000381428	0.000388017
YEL017C-A	4.36774e-48	2.58832e-44	0.000533524	0.000528996	0.000643333	0.00315978	0.000671481	0.000575541	2.32572	0.28599	-0.134014	-2.03973	-2.45973	0.000565028	0.000568006	0.000467539	0.000592555	0.000503051	0.000491382	0.000755147	0.000681774	0.000493077	0.00291907	0.0046667	0.00189356	0.000691401	0.000871491	0.000451551	0.000531933	0.000807355	0.000387334
YKL101W	6.10285e-48	3.61594e-44	0.000646246	0.00147064	0.00199054	0.000484462	0.000169829	9.6426e-05	-0.341709	-2.45272	-3.28036	-2.11102	-2.93865	0.000738418	0.000741339	0.000458981	0.0015339	0.00177353	0.00110449	0.001956	0.00232798	0.00168762	0.000455071	0.000499609	0.000498706	0.000120932	0.000213177	0.000175377	8.25e-05	9.23e-05	0.000114478
YJL193W	6.37217e-48	3.77487e-44	0.000501136	0.000571482	0.000642993	0.00203533	0.000396159	0.000304898	1.79346	-0.421247	-0.843221	-2.21471	-2.63668	0.000292256	0.000303663	0.000907489	0.000337033	0.000341551	0.00103586	0.000478919	0.000528859	0.000921201	0.00198903	0.00219261	0.00192434	0.00037829	0.000490795	0.000319393	0.000311344	0.000323941	0.000279408
YJR145C	7.21124e-48	4.27122e-44	0.000634232	0.000674857	0.000622017	0.00222329	0.000479304	0.000230736	1.6343	-0.406882	-1.07914	-2.04119	-2.71345	0.000754886	0.000722948	0.000424863	0.000540312	0.00108595	0.000398307	0.000549187	0.000978441	0.000338424	0.00229912	0.00223758	0.00213318	0.000472981	0.000518957	0.000445975	0.000262183	0.000214573	0.000215453
YGL197W	7.70349e-48	4.562e-44	0.0014353	0.00252928	0.00333887	0.000882199	0.000547451	0.000345346	-0.633569	-1.98743	-2.89154	-1.35386	-2.25798	0.00116557	0.00135687	0.00178345	0.00241184	0.00238298	0.00279303	0.00288619	0.00311593	0.0040145	0.000800037	0.001014	0.000832556	0.000493927	0.000607524	0.000540903	0.000334316	0.000343041	0.000358682
YLR244C	1.25507e-47	7.43127e-44	0.000508198	0.000646322	0.000656095	0.00307472	0.00128388	0.000617714	2.34476	0.872638	-0.0730859	-1.47213	-2.41785	0.000553428	0.000530766	0.000440399	0.000738976	0.000609341	0.000590649	0.000713917	0.00065711	0.000597257	0.00366901	0.00248811	0.00306704	0.00158985	0.00095719	0.0013046	0.000674084	0.000553612	0.000625445
YOR383C	1.31782e-47	7.80149e-44	0.000180859	0.0012411	0.00191127	0.00143337	0.0022216	0.00170515	2.36482	0.782332	-0.154301	-1.58248	-2.51912	0.000178814	0.000278964	8.48e-05	0.00178522	0.00132436	0.000613713	0.00272915	0.00164486	0.00135981	0.00088888	0.00225861	0.00115263	0.00158673	0.00311772	0.00196036	0.00151967	0.00218603	0.00140974
YDR158W	1.36711e-47	8.09191e-44	0.000222678	0.000509262	0.000605167	0.00245269	0.00119023	0.000744549	2.90512	1.05703	0.25335	-1.84809	-2.65177	0.000274894	0.000276949	0.000116191	0.000575367	0.000604975	0.000347445	0.000737997	0.000725049	0.000352456	0.00225861	0.00259988	0.00249958	0.00105219	0.00133679	0.0011817	0.000742673	0.00072579	0.000765185
YER026C	1.46223e-47	8.65346e-44	0.000611375	0.000759216	0.000793613	0.00298432	0.0011813	0.000673868	2.08425	0.56519	-0.202472	-1.51906	-2.28673	0.000679333	0.000640689	0.000514104	0.000760112	0.000688258	0.000829277	0.000825619	0.000691043	0.000864177	0.00350127	0.00235038	0.00310131	0.00109006	0.00122692	0.00122692	0.000649556	0.000695409	0.00067664
YLL062C	1.69224e-47	1.0013e-43	0.000799594	0.00146659	0.00199448	0.00225154	0.00123521	0.00136506	1.36591	-0.22727	-0.509523	-1.59318	-1.87543	0.000894033	0.000997519	0.000507231	0.0017798	0.0011446	0.00147536	0.00151252	0.0021736	0.00229733	0.00165454	0.00299069	0.00210941	0.0015041	0.000873652	0.00132788	0.00140063	0.00145149	0.00124307
YHR072W-A	2.2148e-47	1.31028e-43	0.000264994	0.000262874	0.000321437	0.0031524	0.000502325	0.000293093	3.08451	0.699513	-0.0955411	-2.385	-3.18005	0.000320442	0.000271898	0.000202641	0.000261925	0.000319205	0.000207493	0.000390169	0.000365794	0.000208347	0.00175195	0.00486644	0.00283881	0.000403646	0.000697371	0.000405959	0.000335984	0.000294275	0.00024902
YLR179C	2.22628e-47	1.31684e-43	0.000379378	0.000663526	0.000769435	0.00193315	0.000846328	0.000503116	2.0377	0.302222	-0.512773	-1.73547	-2.55047	0.00046578	0.00047221	0.000200143	0.000768602	0.000761822	0.000460155	0.000909542	0.000872417	0.000526346	0.00146554	0.00244939	0.00188452	0.000698424	0.00102229	0.000818267	0.000501291	0.000509175	0.000498883
Q0275	2.2474e-47	1.32911e-43	0.00122763	0.00494308	0.00734901	0.000150193	3.09e-06	6.02e-06	-2.31457	-5.35211	-5.87923	-3.03754	-3.56466	0.00150899	0.00137136	0.000802536	0.00279826	0.00485545	0.00717552	0.00524828	0.00884422	0.00795453	0.000181096	5.95e-05	0.000209984	5.58e-06	0	3.69e-06	1.01e-05	3.26e-06	4.7e-06
YFL028C	2.30301e-47	1.36177e-43	0.000474699	0.00085163	0.000851744	0.00253864	0.00113785	0.00075672	2.15878	0.372181	-0.148317	-1.7866	-2.3071	0.000451168	0.000461488	0.000511441	0.000920156	0.000807297	0.000827436	0.000859571	0.000830024	0.000865638	0.0026112	0.00255532	0.00244939	0.00110783	0.0011628	0.00114292	0.000702166	0.000817621	0.000750374
YJR139C	2.80561e-47	1.65868e-43	0.000787087	0.000802512	0.000753766	0.00329515	0.00105014	0.000556648	1.9116	0.34275	-0.368415	-1.56885	-2.28001	0.000971946	0.000921236	0.00046808	0.000956809	0.000834447	0.00061628	0.000897644	0.000840519	0.000523135	0.00329599	0.00334372	0.00324574	0.000953301	0.00112297	0.00107415	0.00056949	0.000541521	0.000558933
YER004W	3.87966e-47	2.29327e-43	0.000458948	0.000813722	0.000894684	0.00221814	0.0011309	0.00067329	2.01219	0.421556	-0.354758	-1.59064	-2.36695	0.000520033	0.000557658	0.000299152	0.000954993	0.000823547	0.000662626	0.00104664	0.000949242	0.000688174	0.0016355	0.00279554	0.00222339	0.0010548	0.00121009	0.00112782	0.000679434	0.000610216	0.00073022
YGL228W	4.6814e-47	2.76671e-43	0.002027	0.00288816	0.00301964	0.00106178	0.000342371	0.000239095	-0.860867	-2.69942	-3.12501	-1.83855	-2.26414	0.00210724	0.00191964	0.00205411	0.00288909	0.00269766	0.00307774	0.00285388	0.00285388	0.00335117	0.00110827	0.00110921	0.000967868	0.000311713	0.000357159	0.000358242	0.000234121	0.000246719	0.000236445
YIL118W	5.54746e-47	3.27799e-43	0.000364553	0.000415747	0.000435983	0.0028785	0.000727465	0.000392981	2.6273	0.660724	-0.115942	-1.96658	-2.74324	0.000372942	0.000322346	0.000398371	0.000411708	0.000378916	0.000456617	0.000430842	0.000363227	0.000513879	0.00299978	0.00297934	0.00265637	0.000697371	0.000801186	0.000683838	0.000399427	0.000380089	0.000399427
YOL030W	5.63443e-47	3.32882e-43	0.000860006	0.00162718	0.001793	0.000967179	0.000390571	0.000253781	0.149598	-1.77307	-2.35282	-1.92267	-2.50241	0.000865355	0.000937182	0.000777482	0.00173957	0.00182914	0.00131284	0.00186775	0.00202253	0.00148872	0.00132156	0.000581892	0.000998088	0.000373814	0.000419554	0.000378345	0.000240454	0.000256539	0.00026435
YGL009C	7.27479e-47	4.29722e-43	0.000475857	0.000910641	0.000986939	0.00134643	0.000574849	0.000345322	1.29799	-0.568171	-1.24868	-1.86616	-2.54667	0.000541036	0.000530017	0.000356517	0.00102335	0.00105609	0.000652482	0.00107074	0.00118538	0.000704695	0.00133979	0.00136901	0.00133048	0.000634805	0.000521898	0.000567843	0.000353901	0.000322868	0.000359197
YPL218W	8.7182e-47	5.14897e-43	0.000621086	0.000551089	0.000596513	0.0032208	0.000811922	0.000460318	2.17114	0.473171	-0.30373	-1.69796	-2.47487	0.000762566	0.000726078	0.000374614	0.000584296	0.000612434	0.000456538	0.000661855	0.000688174	0.000439511	0.00232008	0.00413589	0.00320643	0.000585115	0.00105662	0.000794031	0.000427319	0.00045544	0.000498196
YPL259C	9.01154e-47	5.32131e-43	0.00125246	0.00164489	0.00178171	0.00314344	0.00173342	0.00122105	1.24909	0.0705731	-0.503657	-1.17852	-1.75275	0.00095656	0.000960962	0.00183986	0.00133548	0.00133179	0.00226741	0.00143962	0.00151794	0.00238758	0.00342444	0.0029723	0.00303359	0.00182739	0.00159464	0.00177823	0.00111449	0.00135433	0.00119432
YFL056C	1.05754e-46	6.2437e-43	0.000717996	0.00178239	0.00269164	0.000862763	0.00072567	0.000531178	0.229674	-1.16881	-2.10878	-1.39848	-2.33845	0.000405772	0.00041875	0.00132947	0.00133781	0.0018156	0.00219377	0.00212716	0.00290705	0.00304072	0.00130792	0.000337637	0.00094273	0.000992146	0.000485788	0.000699076	0.000574318	0.000500173	0.000519042
YCL051W	1.08963e-46	6.43207e-43	0.00100261	0.00187917	0.00207989	0.00107531	0.000593232	0.000363361	0.0904674	-1.48581	-2.18419	-1.57627	-2.27466	0.00094955	0.000910264	0.001148	0.00182493	0.00185423	0.00195837	0.0019383	0.00188305	0.00241832	0.000980988	0.00116276	0.00108219	0.0004988	0.000696758	0.000584138	0.000347053	0.000357543	0.000385488
YBR078W	1.17793e-46	6.95214e-43	0.00113559	0.00134327	0.00131443	0.00193343	0.00069689	0.000397308	0.709276	-0.84029	-1.4698	-1.54957	-2.17907	0.00132026	0.0012155	0.000870997	0.0013848	0.00149072	0.00115429	0.00139973	0.00136414	0.00117942	0.00202501	0.00190316	0.00187211	0.000539387	0.000883413	0.000667869	0.000431823	0.000367424	0.000392678
YFR002W	1.264e-46	7.45888e-43	0.000995173	0.00110567	0.00120605	0.0028071	0.00124626	0.000707629	1.39149	0.156551	-0.679494	-1.23494	-2.07099	0.000834775	0.000856817	0.00129393	0.0009021	0.000856893	0.00155802	0.00103727	0.000922893	0.00165798	0.00365769	0.00199396	0.00276964	0.00147745	0.00100352	0.00125781	0.000653429	0.000733667	0.000735791
YJL206C	1.28675e-46	7.59182e-43	0.000715015	0.000975646	0.00127089	0.00146453	0.000598766	0.00039864	0.923454	-0.607575	-1.42165	-1.53103	-2.34511	0.000434079	0.000402607	0.00130836	0.000746469	0.000775839	0.00140463	0.00104293	0.0010096	0.00176014	0.00209389	0.000803145	0.00149655	0.00071086	0.000466634	0.000618805	0.000398051	0.000400773	0.000397097
YPL183C	1.30013e-46	7.66944e-43	0.000979414	0.000857131	0.00100105	0.00186028	0.000575115	0.000255641	0.84845	-0.49077	-1.57516	-1.33922	-2.42361	0.000724764	0.000731014	0.00148247	0.000597679	0.000643588	0.00133013	0.000830024	0.000735079	0.00143804	0.00209575	0.00160892	0.00187616	0.000723307	0.000424137	0.0005779	0.00023679	0.000267265	0.000262867
YKL179C	1.51131e-46	8.91372e-43	0.000720928	0.000954009	0.000989133	0.00245908	0.000904215	0.000619191	1.61578	-0.0684296	-0.584836	-1.68421	-2.20061	0.000611284	0.000623241	0.00092826	0.000816044	0.000847238	0.00119874	0.000871274	0.000828353	0.00126777	0.0025688	0.00234003	0.00246841	0.00107501	0.000722119	0.00091551	0.000656412	0.000581727	0.000619434
YBR085C-A	1.60576e-46	9.46917e-43	0.00010622	0.000394995	0.000512986	0.00215703	0.000889163	0.00070527	3.32627	0.969311	0.382222	-2.35695	-2.94404	0.000100869	0.000103634	0.000114156	0.000382192	0.000352967	0.000449827	0.000522195	0.000547133	0.00046963	0.00344793	0.00128418	0.00173897	0.00110725	0.000858231	0.000702007	0.000736406	0.000793346	0.000586058
YLR448W	1.85015e-46	1.09085e-42	0.000348645	0.000308958	0.000305111	0.00428122	0.000777632	0.000417612	3.22889	1.06373	0.338096	-2.16516	-2.8908	0.000414992	0.00037528	0.000255663	0.000280819	0.000368494	0.000277562	0.000318658	0.000366829	0.000229847	0.00370033	0.00465094	0.00449238	0.000740122	0.000809638	0.000783137	0.00040304	0.000412057	0.00043774
YAL041W	1.894e-46	1.11651e-42	0.00158692	0.00214727	0.00250507	0.00190407	0.00105877	0.000737462	0.245742	-0.94315	-1.6132	-1.18889	-1.85895	0.00131648	0.00121915	0.00222513	0.00174813	0.00176259	0.00293107	0.00186711	0.00212049	0.00352761	0.00170452	0.00222273	0.00178496	0.001002	0.00108493	0.00108937	0.000666352	0.000760192	0.000785843
YOL141W	3.02992e-46	1.78583e-42	0.000816549	0.000735662	0.000951931	0.00194213	0.000646973	0.000332591	1.13796	-0.157693	-1.2423	-1.29565	-2.38026	0.000654533	0.000572879	0.00122223	0.000610565	0.000583622	0.0010128	0.00089179	0.000703618	0.00126038	0.00245724	0.00155541	0.00181374	0.000875859	0.000438452	0.000626608	0.000285892	0.00036184	0.000350042
YKL198C	3.59596e-46	2.1191e-42	0.000934348	0.00137599	0.0017207	0.00150586	0.000918953	0.000533719	0.624422	-0.525589	-1.49225	-1.15001	-2.11667	0.000610489	0.000720095	0.00147246	0.00113656	0.00130091	0.00169049	0.00154785	0.00155076	0.0020635	0.00189524	0.00102158	0.00160076	0.000950169	0.000923278	0.000883413	0.000479955	0.000550221	0.000570982
YAL007C	5.10937e-46	3.01044e-42	0.000598872	0.00065286	0.000641908	0.00225401	0.000493839	0.000288031	1.72228	-0.331919	-0.899482	-2.0542	-2.62176	0.000704708	0.000729957	0.000361951	0.000652921	0.000680866	0.000624794	0.000706521	0.000692298	0.000526904	0.00132001	0.00331542	0.0021266	0.000389846	0.000634976	0.000456695	0.000307979	0.000260664	0.00029545
YGL106W	5.308e-46	3.12694e-42	0.000380774	0.000449868	0.000421515	0.00321607	0.00102964	0.00044287	2.73374	1.01136	0.0557108	-1.72239	-2.67803	0.000421751	0.000408267	0.000312304	0.000482206	0.000446391	0.000421008	0.000482792	0.000413961	0.000367793	0.00319404	0.00333854	0.00311561	0.000809786	0.00128228	0.000996866	0.000438634	0.000443026	0.000446951
YIL153W	6.41399e-46	3.77784e-42	0.000842328	0.00159895	0.00167463	0.0012129	0.000684977	0.000386798	0.469596	-1.09366	-1.82239	-1.56326	-2.29199	0.000835623	0.000915769	0.000775592	0.00178834	0.00165307	0.00135543	0.00164903	0.00174546	0.00162941	0.000781237	0.00154083	0.00131663	0.000572797	0.000810052	0.000672083	0.00039534	0.000361082	0.000403971
YGL223C	9.77687e-46	5.7576e-42	0.00075754	0.00083624	0.000935915	0.00250082	0.000996127	0.000573529	1.57751	0.222865	-0.605832	-1.35464	-2.18334	0.000623612	0.000451168	0.00119784	0.000652482	0.000625843	0.00123039	0.000849272	0.000787493	0.00117098	0.0030124	0.00182685	0.0026632	0.00122411	0.00073439	0.00102988	0.000552886	0.000604183	0.000563519
YGL190C	9.85014e-46	5.79976e-42	0.000482618	0.000649294	0.000666925	0.00276508	0.00100302	0.000563544	2.25761	0.545258	-0.202945	-1.71236	-2.46056	0.000325869	0.000372239	0.000749747	0.00046932	0.000447361	0.0010312	0.000505386	0.000458124	0.00103727	0.00328581	0.00224542	0.00276401	0.00106776	0.000886514	0.0010548	0.00050531	0.000567473	0.00061785
YPR043W	1.14302e-45	6.72898e-42	0.00037247	0.000344754	0.000351148	0.00404834	0.000901883	0.000435661	3.07907	1.13519	0.237613	-1.94388	-2.84146	0.0004576	0.000427361	0.00023245	0.000351042	0.000429136	0.000254084	0.00040994	0.000421826	0.000221677	0.00274574	0.00534311	0.00405619	0.000614259	0.00120311	0.000888276	0.000420389	0.000435902	0.000450692
YCL047C	1.14967e-45	6.76698e-42	0.000528656	0.000556812	0.000594036	0.00437263	0.00165084	0.000846947	2.79035	1.38644	0.436971	-1.40391	-2.35338	0.000480627	0.000409379	0.000695961	0.0004607	0.000423485	0.000786252	0.000545814	0.000485686	0.000750609	0.0059947	0.00282735	0.00429585	0.00183517	0.00143758	0.00167977	0.000821965	0.000976204	0.000742673
YDL232W	1.2624e-45	7.4292e-42	0.00052763	0.000611374	0.000715801	0.00210457	0.00040222	0.000297227	1.77889	-0.485252	-1.00079	-2.26414	-2.77968	0.000646491	0.000510203	0.000426195	0.000680528	0.000517265	0.00063633	0.000760711	0.000795202	0.00059149	0.000646772	0.00450161	0.00116533	0.000257763	0.000661079	0.000287818	0.000255339	0.00048969	0.000146653
YKL103C	1.95881e-45	1.15257e-41	0.000348275	0.00157215	0.00161721	0.00101978	0.00136876	0.000688805	1.28172	-0.184647	-1.10206	-1.46637	-2.38378	0.000337781	0.000361951	0.000345092	0.00176259	0.0016096	0.00134426	0.00173282	0.00163834	0.00148046	0.00122138	0.000786344	0.00105162	0.00133334	0.001377	0.00139593	0.000703323	0.000668636	0.000694457
YDL051W	2.08101e-45	1.22426e-41	0.00044015	0.000434409	0.000464754	0.00275506	0.000610898	0.00034072	2.35787	0.398164	-0.343352	-1.9597	-2.70122	0.000522803	0.000507231	0.000290416	0.000463659	0.000505585	0.000333982	0.000553852	0.000496974	0.000343436	0.00212759	0.00336327	0.00277432	0.000672937	0.000553914	0.000605844	0.000375517	0.000294348	0.000352294
YER019C-A	2.14204e-45	1.25995e-41	0.000291014	0.000353261	0.000359968	0.00366831	0.000653406	0.000422775	3.20152	0.707542	0.177108	-2.49397	-3.02441	0.000352288	0.000346142	0.000174613	0.000363236	0.000459703	0.000236843	0.000401583	0.000456732	0.000221589	0.00158	0.00581555	0.00360937	0.000425119	0.000899453	0.000635646	0.000443026	0.000405986	0.000419313
YGL250W	2.15153e-45	1.26531e-41	0.000201998	0.000647412	0.000760252	0.00165083	0.000971444	0.000673066	2.45605	0.507669	-0.150316	-1.94838	-2.60636	0.000140822	0.000179759	0.000285413	0.00062211	0.000551525	0.000768602	0.000594785	0.000736729	0.000949242	0.00186264	0.00129256	0.00179728	0.000999021	0.00089084	0.00102447	0.000698743	0.000659349	0.000661105
YAL044W-A	2.44008e-45	1.43476e-41	0.000430475	0.000645239	0.000739298	0.00211719	0.000778615	0.000466623	2.02119	0.231544	-0.550033	-1.78964	-2.57122	0.000491255	0.000473047	0.000327123	0.000692402	0.00069179	0.000551525	0.000813393	0.000763708	0.000640792	0.00101793	0.00313596	0.00219768	0.000524713	0.00111153	0.000699605	0.00050368	0.000452478	0.00044371
YAL023C	2.52802e-45	1.48622e-41	0.00480717	0.00512061	0.00534529	0.00146602	0.000494263	0.000346162	-1.6348	-3.09097	-3.54888	-1.45616	-1.91408	0.00506676	0.00557007	0.00378469	0.00557644	0.00523676	0.00454863	0.00591539	0.00559407	0.00452643	0.000943866	0.00199047	0.00146371	0.000360891	0.000622717	0.000499181	0.000344707	0.000339244	0.000354536
YNL190W	2.85149e-45	1.67611e-41	0.000750404	0.00150819	0.00174035	0.000931505	0.000458799	0.000292045	0.272445	-1.49071	-2.17229	-1.76316	-2.44473	0.000824216	0.000894033	0.000532963	0.00163996	0.00205595	0.000828676	0.00171502	0.00246649	0.00103955	0.000966604	0.000955959	0.000871951	0.000421547	0.000510942	0.000443908	0.000329805	0.000237727	0.000308602
YEL050C	3.181e-45	1.86947e-41	0.000765647	0.00112682	0.0011992	0.00201115	0.0010426	0.000606501	1.26598	-0.100819	-0.859836	-1.3668	-2.12582	0.000863535	0.000614362	0.000819043	0.00126934	0.000930983	0.00118013	0.00124756	0.00100607	0.00134397	0.00208616	0.0019075	0.00203979	0.000951777	0.00117251	0.00100352	0.000554387	0.000642438	0.000622679
YPR163C	3.21925e-45	1.89163e-41	0.000550902	0.000565195	0.000536945	0.00266491	0.000621621	0.00033006	2.05201	0.114025	-0.544759	-1.93798	-2.59677	0.000630675	0.000667023	0.000355008	0.000705065	0.000632166	0.000358355	0.000689178	0.000582827	0.00033883	0.00233172	0.00302276	0.00264026	0.00062337	0.000628313	0.000613181	0.000355307	0.000308859	0.000326015
YOL064C	6.40278e-45	3.76163e-41	0.000394005	0.000670558	0.000709121	0.00237785	0.000942998	0.00064559	2.27886	0.426781	-0.114883	-1.85207	-2.39374	0.000415963	0.000401383	0.00036467	0.000767543	0.000698908	0.000545222	0.000811233	0.000706521	0.000609609	0.00255866	0.00215566	0.00241924	0.000931485	0.000950169	0.000947339	0.000620007	0.000690608	0.000626154
YJL076W	9.91995e-45	5.82698e-41	0.00111308	0.00166832	0.00200554	0.000992588	0.00038826	0.000260339	-0.148231	-1.81316	-2.47971	-1.66493	-2.33148	0.00122965	0.00124605	0.000863535	0.00179912	0.00191172	0.00129411	0.0021131	0.00226991	0.0016336	0.000717713	0.00125336	0.00100669	0.000338109	0.00044355	0.00038312	0.000283528	0.000233817	0.000263673
YLR106C	9.94717e-45	5.84197e-41	0.00210752	0.00348278	0.00418833	0.000747887	0.000290363	0.000221524	-1.35896	-3.13137	-3.65362	-1.77241	-2.29466	0.00233112	0.00245409	0.00153735	0.00374432	0.00405879	0.00264522	0.00452043	0.00469826	0.00334629	0.000547907	0.000973725	0.000722029	0.000308624	0.000271955	0.000290511	0.000214366	0.000225381	0.000224825
YMR229C	1.04884e-44	6.15879e-41	0.0011743	0.00115969	0.00131183	0.00131697	0.000251739	0.000167139	0.150762	-1.781	-2.31448	-1.93176	-2.46525	0.00134106	0.00131648	0.000865355	0.00128169	0.0014096	0.000787789	0.00148236	0.00147186	0.000981286	0.000997405	0.00166774	0.00128577	0.000237867	0.000278547	0.000238803	0.000179647	0.000162005	0.000159764
YML022W	1.24869e-44	7.33106e-41	0.000806205	0.000630795	0.000601147	0.00325875	0.000773337	0.000375251	1.86608	0.250513	-0.541325	-1.61557	-2.40741	0.000962683	0.000787388	0.000668545	0.000708067	0.000631182	0.000553136	0.000725835	0.000557565	0.000520042	0.00302276	0.00377415	0.00297934	0.000801186	0.000758573	0.000760251	0.00042951	0.000333045	0.000363198
YOL021C	1.27655e-44	7.49332e-41	0.000740999	0.000914602	0.0010366	0.00153874	0.000554797	0.000309604	0.945291	-0.615891	-1.42693	-1.56118	-2.37222	0.000697466	0.000759374	0.000766157	0.000967637	0.000899129	0.00087704	0.00108006	0.000937817	0.00109191	0.00159597	0.00147025	0.00155001	0.000605844	0.000489179	0.000569368	0.000286202	0.000326803	0.000315806
YAL019W	1.46544e-44	8.60066e-41	0.00125076	0.0016298	0.00197918	0.00137235	0.00061837	0.000414883	0.122542	-1.24377	-1.97075	-1.36631	-2.09329	0.00128142	0.00134593	0.00112492	0.00158695	0.00172746	0.00157499	0.00205225	0.00198662	0.00189866	0.00118741	0.00143378	0.00149586	0.000592109	0.000619418	0.000643584	0.000416971	0.000386464	0.000441214
YLR287C-A	1.74868e-44	1.02613e-40	0.000225573	0.000247449	0.000260175	0.00259935	0.00036886	0.000213294	2.97297	0.411014	-0.189394	-2.56195	-3.16236	0.000276498	0.000242816	0.000157406	0.000248686	0.000299346	0.000194315	0.000281224	0.000342122	0.000157178	0.00184178	0.00346687	0.00248941	0.000288222	0.000473574	0.000344785	0.000240603	0.00019375	0.000205529
YJL208C	1.90698e-44	1.11883e-40	0.00100056	0.00106325	0.00107358	0.00357951	0.00151698	0.000913924	1.72231	0.46798	-0.207004	-1.25433	-1.92932	0.000934297	0.000995188	0.0010722	0.00105001	0.00101662	0.00112311	0.00108963	0.000940703	0.00119042	0.00329429	0.00375485	0.00368939	0.00169813	0.0014055	0.0014473	0.000905015	0.00091685	0.000919908
YML079W	2.06046e-44	1.20866e-40	0.000507381	0.000629649	0.000603427	0.00311038	0.00102762	0.000601876	2.36264	0.613769	-0.00309393	-1.74888	-2.36574	0.000605135	0.000550407	0.000366602	0.00069179	0.000587041	0.000610116	0.000664096	0.000622158	0.000524028	0.00356267	0.00277777	0.00299069	0.00102988	0.000999021	0.00105397	0.00061785	0.000586058	0.000601719
YML102W	2.09294e-44	1.22751e-40	0.000474607	0.000759414	0.000915026	0.00221499	0.00131203	0.00072381	1.9718	0.70289	-0.294397	-1.26891	-2.2662	0.000423756	0.000377941	0.000622124	0.000673003	0.000673003	0.000932235	0.000824028	0.000792771	0.00112828	0.001658	0.00271202	0.00227495	0.00144856	0.00120622	0.00128132	0.000745349	0.000679434	0.000746647
YPL204W	2.89376e-44	1.6969e-40	0.000508947	0.000894884	0.00108515	0.00136989	0.00078031	0.000428476	1.24302	-0.172661	-1.13444	-1.41568	-2.37746	0.00044407	0.000491969	0.000590801	0.00084621	0.000805468	0.00103297	0.0010096	0.000951174	0.00129468	0.00139659	0.00138312	0.00132997	0.000759253	0.000833243	0.000748434	0.000414017	0.000416418	0.000454993
YOR230W	3.14528e-44	1.84408e-40	0.000658446	0.00101624	0.000894281	0.00353088	0.00224711	0.000985094	2.22828	1.05827	0.123608	-1.17001	-2.10467	0.000648976	0.000651405	0.000674958	0.00112951	0.000904505	0.0010147	0.000926769	0.000800414	0.000955661	0.00486644	0.00214069	0.0035855	0.00258479	0.00192693	0.0022296	0.00101724	0.00094668	0.000991357
YOL111C	3.20639e-44	1.87959e-40	0.000449674	0.000627415	0.000564792	0.00424252	0.0016586	0.000925571	2.935	1.24977	0.609908	-1.68523	-2.32509	0.000489489	0.000478385	0.000381148	0.000730559	0.000641693	0.000509992	0.00058563	0.000602434	0.000506313	0.00483805	0.00361204	0.00427747	0.00165354	0.00171407	0.00160819	0.00102727	0.000812124	0.000937324
YGL122C	3.8957e-44	2.28327e-40	0.000390886	0.000572568	0.000641049	0.00159735	0.000496661	0.000287471	1.74735	-0.16725	-0.899834	-1.9146	-2.64718	0.000431996	0.000440786	0.000299877	0.000684521	0.000622243	0.00041094	0.000770181	0.000706057	0.00044691	0.00153807	0.001658	0.00159597	0.0005308	0.000459144	0.00050004	0.000304752	0.000274753	0.000282908
YPL093W	4.00309e-44	2.34581e-40	0.00140215	0.00142039	0.00147448	0.00199875	0.000658729	0.000421877	0.476862	-0.983293	-1.55549	-1.46015	-2.03235	0.00127826	0.00124863	0.00167956	0.00141931	0.00151008	0.00133179	0.00165798	0.00126103	0.00150442	0.00220526	0.00181089	0.00198009	0.000744673	0.000570434	0.000661079	0.000441015	0.000414017	0.000410599
YLR390W-A	6.69295e-44	3.9214e-40	0.000312451	0.000787569	0.000825459	0.00186811	0.0010718	0.000693085	2.19847	0.39273	-0.217389	-1.80574	-2.41586	0.000336973	0.000384581	0.0002158	0.000924083	0.000953737	0.000484886	0.000882945	0.00108426	0.00050917	0.00195767	0.00181374	0.00183292	0.000880606	0.00127334	0.00106146	0.000717748	0.00069127	0.000670237
YNL192W	6.77416e-44	3.9683e-40	0.000995425	0.00186072	0.00245346	0.00122707	0.000880253	0.000655746	0.272035	-0.985028	-1.7289	-1.25706	-2.00094	0.000661897	0.000826957	0.00149742	0.00152774	0.00167144	0.00238298	0.00201844	0.00227877	0.00306317	0.00158601	0.000850678	0.00124453	0.00109924	0.000634805	0.00090672	0.000652768	0.000664915	0.000649556
YML012W	7.08938e-44	4.15225e-40	0.000730166	0.000896729	0.000959615	0.00206482	0.000679604	0.00044138	1.36078	-0.346236	-0.942374	-1.70701	-2.30315	0.000856075	0.000783735	0.000550688	0.000948827	0.000883531	0.00085783	0.00108426	0.000956467	0.000838115	0.00128023	0.00290223	0.00201199	0.000457544	0.000936026	0.000645243	0.000459481	0.000412683	0.000451975
YPL242C	7.40327e-44	4.33535e-40	0.00155349	0.0032151	0.00400699	0.000999612	0.000760581	0.00058154	-0.57948	-1.92013	-2.55498	-1.34065	-1.9755	0.00136152	0.00133729	0.00196165	0.00276346	0.00287169	0.00401015	0.00330443	0.00321321	0.00550334	0.000975378	0.000998088	0.00102537	0.000852608	0.000649642	0.000779492	0.00057596	0.000602717	0.000565943
YJL008C	7.58159e-44	4.43902e-40	0.000701772	0.000775905	0.00080398	0.00230834	0.000798571	0.00043734	1.56213	0.0360102	-0.728392	-1.52612	-2.29052	0.000799221	0.000778952	0.000527142	0.000874014	0.000833929	0.000619772	0.000930945	0.000834409	0.000646585	0.00236965	0.00211537	0.00244001	0.000847867	0.000715232	0.000832614	0.000439201	0.000415543	0.000457277
YBL090W	7.82738e-44	4.58215e-40	0.000618373	0.000631513	0.000659488	0.00536983	0.00173881	0.00121655	2.89284	1.3055	0.777227	-1.58734	-2.11561	0.00065194	0.000542052	0.000661128	0.000558608	0.000488175	0.000847756	0.000694288	0.000477245	0.000806932	0.00630481	0.00438166	0.00542302	0.00161131	0.00187289	0.00173223	0.00113929	0.00133673	0.00117362
YCR084C	9.07572e-44	5.31202e-40	0.00120012	0.00109659	0.00104729	0.00229079	0.000717467	0.000334694	0.868396	-0.53826	-1.35848	-1.40666	-2.22688	0.00121915	0.00138295	0.000998274	0.00120523	0.0011169	0.000967637	0.00114927	0.0010777	0.000914917	0.00152358	0.00307038	0.00227843	0.000705221	0.00073758	0.000709601	0.000388756	0.000261962	0.000353365
YDR226W	1.06282e-43	6.21963e-40	0.000674026	0.000569141	0.000528312	0.00283813	0.000526399	0.000273507	1.89625	-0.0922515	-0.719022	-1.9885	-2.61527	0.000878784	0.000838433	0.000304861	0.000775839	0.000632695	0.000298888	0.000692797	0.000598872	0.000293268	0.0019521	0.00380724	0.00275505	0.000424816	0.000638118	0.000516262	0.000280592	0.000254037	0.000285892
YHR013C	1.4428e-43	8.44181e-40	0.00059555	0.000527707	0.000470086	0.00488042	0.00133783	0.000669814	2.80339	1.16931	0.420039	-1.63408	-2.38335	0.000665164	0.000611284	0.000510203	0.000567794	0.000498293	0.000517034	0.000521354	0.00045401	0.000434894	0.00501302	0.00489123	0.00473702	0.00130993	0.00137786	0.0013257	0.000729732	0.000615664	0.000664046
YHL035C	1.6235e-43	9.49749e-40	0.00485014	0.0169688	0.0243752	0.000413555	0.000381968	0.000365001	-3.21744	-5.08684	-5.65578	-1.8694	-2.43835	0.00354278	0.00416071	0.00684693	0.0124894	0.014739	0.023678	0.0161806	0.0170332	0.039912	0.000400113	0.000451713	0.00038884	0.000263258	0.000448232	0.000434415	0.000304581	0.000434063	0.000356358
YNL162W	1.7648e-43	1.03223e-39	0.000225893	0.000243029	0.000259189	0.00295602	0.000448908	0.000275543	3.14939	0.646834	0.0607768	-2.50255	-3.08861	0.000281844	0.000223785	0.000172049	0.000172028	0.000383863	0.000173197	0.000216197	0.000418916	0.000142454	0.00192434	0.00380585	0.00313787	0.000322851	0.000588745	0.000435127	0.000282657	0.000265885	0.000278086
YLL011W	1.84404e-43	1.0784e-39	0.000706793	0.000666022	0.000695373	0.00317982	0.00107754	0.000565324	1.99563	0.606875	-0.250376	-1.38875	-2.246	0.000626376	0.000605135	0.000888867	0.000578963	0.000599593	0.000819509	0.000652482	0.000550014	0.000883622	0.00368162	0.00276401	0.00309383	0.00138287	0.000739479	0.00111028	0.000547211	0.000597745	0.000551016
YHR023W	2.56031e-43	1.49701e-39	0.00110929	0.00194652	0.00238808	0.000974047	0.000531195	0.000364463	-0.168025	-1.6647	-2.36999	-1.49667	-2.20197	0.00111576	0.00116288	0.00104924	0.00166224	0.00181103	0.0023663	0.00223379	0.00198874	0.00294172	0.00080064	0.00117483	0.000946674	0.000549176	0.000483225	0.000561185	0.000352543	0.000364543	0.000376304
YBL095W	2.60247e-43	1.5214e-39	0.000684033	0.000957774	0.00105436	0.00196026	0.00104993	0.000524279	1.37046	0.118279	-0.865223	-1.25218	-2.23569	0.000458304	0.000440021	0.00115377	0.000622822	0.000724399	0.0015261	0.000872688	0.000822121	0.00146828	0.00283881	0.000948099	0.00209389	0.00109528	0.000917414	0.00113711	0.000570633	0.000454993	0.000547211
YOL154W	3.24425e-43	1.89626e-39	0.000287042	0.00066488	0.000882837	0.00071138	0.000156408	0.000120577	1.02872	-1.50268	-2.05548	-2.5314	-3.0842	0.000203977	0.000197777	0.000459373	0.000551525	0.000733896	0.000709218	0.000809108	0.000909542	0.000929862	0.00129423	0.000206377	0.000633528	0.000191932	0.000154931	0.00012236	0.000129755	0.000121727	0.000110249
YEL052W	3.56198e-43	2.08162e-39	0.00118786	0.0018528	0.00186589	0.00151219	0.000723556	0.000496293	0.319413	-1.22482	-1.68666	-1.54424	-2.00608	0.00106197	0.00107869	0.00142291	0.00190165	0.00174504	0.00191172	0.00176217	0.00192124	0.00191425	0.00162264	0.00134945	0.00156449	0.000760251	0.000602774	0.000807643	0.000450692	0.000527226	0.00051096
YBL086C	3.7704e-43	2.20305e-39	0.000553289	0.00111931	0.00111709	0.00213793	0.0013019	0.000821659	1.74437	0.198148	-0.393352	-1.54622	-2.13772	0.000355008	0.000374894	0.000929964	0.000959168	0.000918727	0.00148005	0.000862133	0.000938381	0.00155076	0.00292177	0.00137664	0.00211537	0.00164537	0.00106267	0.00119766	0.000927767	0.000737921	0.00079929
YNL231C	3.7891e-43	2.21359e-39	0.000516139	0.000660674	0.000656115	0.00284506	0.00104252	0.000603857	2.21907	0.573925	-0.100448	-1.64514	-2.31951	0.000498001	0.000424384	0.000626032	0.000657251	0.000502461	0.00082231	0.00063373	0.000523383	0.000811233	0.00322764	0.00267039	0.00263714	0.000991668	0.00109528	0.00104061	0.000593683	0.000625445	0.000592442
YML048W	3.83751e-43	2.24149e-39	0.00103558	0.00168029	0.00164484	0.00146028	0.000683286	0.000442583	0.451269	-1.16336	-1.64785	-1.61463	-2.09912	0.00117684	0.00125397	0.000675922	0.00187405	0.00190127	0.00126555	0.00187758	0.0017854	0.00127154	0.00111022	0.00188452	0.00138612	0.000652894	0.000741639	0.000655326	0.000430431	0.000422663	0.000474655
YHR005C-A	4.1864e-43	2.44486e-39	0.000449085	0.000425793	0.000472317	0.0037386	0.00065418	0.000469565	2.75944	0.503623	-0.00671016	-2.25582	-2.76615	0.00054258	0.000429396	0.00037528	0.000473277	0.000357195	0.000446908	0.000581617	0.000406197	0.000429138	0.00166322	0.0060513	0.00350127	0.000359519	0.001023	0.000580024	0.0004403	0.000528767	0.000439627
YNL216W	4.42996e-43	2.58665e-39	0.000632033	0.000681293	0.000681073	0.00223376	0.000705681	0.000356077	1.64494	0.0432074	-0.749648	-1.60173	-2.39459	0.000573463	0.000619155	0.00070348	0.000651045	0.000618257	0.000774578	0.000653175	0.000567384	0.000822659	0.00225136	0.00219529	0.00225462	0.000838754	0.000552294	0.000725996	0.000365325	0.000320637	0.000382269
YAL042W	5.01479e-43	2.92763e-39	0.00461428	0.00554333	0.00543926	0.00208907	0.00105646	0.000758103	-1.0994	-2.26633	-2.6612	-1.16694	-1.56181	0.00495151	0.00476475	0.00412658	0.00637724	0.00538171	0.00487106	0.00633179	0.00515867	0.00482733	0.00142746	0.00277432	0.00206542	0.000722119	0.00137225	0.00107501	0.000780868	0.000711176	0.000782265
YJR007W	8.54075e-43	4.98524e-39	0.000481035	0.000476587	0.000453532	0.00329859	0.000770885	0.000453131	2.50612	0.577797	-0.00100582	-1.92833	-2.50713	0.000555541	0.000481966	0.000405599	0.000492965	0.000489436	0.000447361	0.000497557	0.000460888	0.00040215	0.00325499	0.00335681	0.00328396	0.000835609	0.000691401	0.000785644	0.000441715	0.000453339	0.00046434
YDL205C	9.9775e-43	5.82287e-39	0.000563974	0.000749068	0.000750802	0.00240361	0.0008088	0.000539086	1.88211	0.0958037	-0.401405	-1.78631	-2.28352	0.000634044	0.000549473	0.000508404	0.000775362	0.000786252	0.00068559	0.000745079	0.000727867	0.000779459	0.00203883	0.00292658	0.00224542	0.000718169	0.000948977	0.000759253	0.000560218	0.000570633	0.000486408
YIL074C	1.2012e-42	7.009e-39	0.000596824	0.000894451	0.000923694	0.00180206	0.000602092	0.000462033	1.42184	-0.489935	-0.841555	-1.91178	-2.2634	0.000630453	0.000632418	0.0005276	0.0011385	0.00086236	0.00068249	0.000951174	0.000940154	0.000879755	0.00192023	0.00179592	0.00169004	0.000677247	0.000546202	0.000582826	0.000446489	0.000479187	0.000460422
YGR189C	1.49611e-42	8.72832e-39	0.000418529	0.000705981	0.000863378	0.00106311	0.000312708	0.000216408	1.1342	-0.931308	-1.54503	-2.06551	-2.67923	0.000366602	0.000431385	0.0004576	0.000883531	0.000677131	0.00055728	0.000922893	0.000989449	0.000677793	0.00144832	0.00064207	0.00109895	0.000311085	0.000312341	0.000314697	0.000242762	0.000186454	0.000220008
YGL089C	2.03574e-42	1.18745e-38	0.000550904	0.000706579	0.000504789	0.0014831	0.000367665	7.63667e-05	1.25557	-0.760188	-1.66536	-2.01576	-2.92093	0.00095251	0.000417543	0.00028266	0.000645758	0.0010081	0.000465883	0.000604829	0.000516563	0.000392974	0.000617639	0.00236772	0.00146393	0.000179254	0.000580915	0.000342825	8.18e-05	6.81e-05	7.92e-05
YJL166W	2.26933e-42	1.32348e-38	0.000182463	0.000443185	0.000431533	0.00331917	0.00110475	0.000907719	3.50337	1.11958	0.896853	-2.38379	-2.60652	0.000232062	0.000178734	0.000136592	0.000355911	0.000517687	0.000455957	0.000413176	0.000514819	0.000366603	0.00381972	0.00324157	0.00289622	0.00127334	0.001086	0.000954921	0.00106364	0.000953584	0.000705937
YNL123W	2.32811e-42	1.35752e-38	0.000586603	0.000820763	0.000892482	0.00170814	0.000686945	0.000407733	1.3703	-0.221136	-0.938855	-1.59143	-2.30915	0.000566781	0.000591102	0.000601925	0.000826964	0.000776929	0.000858397	0.000937817	0.000798525	0.000941103	0.00191094	0.00163155	0.00158195	0.00078136	0.000586139	0.000693336	0.000422972	0.000413763	0.000386464
YPL267W	2.47935e-42	1.44546e-38	0.000389612	0.000545354	0.000508856	0.00804608	0.0032204	0.00198682	3.99982	2.32628	1.74284	-1.67353	-2.25698	0.000343294	0.000358468	0.000467074	0.000354741	0.000394372	0.00088695	0.000400961	0.000382523	0.000743084	0.0101036	0.00651025	0.00752441	0.00321311	0.00363932	0.00280876	0.00236148	0.00188852	0.00171047
YDL223C	3.03354e-42	1.76825e-38	0.000893746	0.0038637	0.00457314	0.000640753	0.000838841	0.000673837	-0.413777	-2.05373	-2.5623	-1.63995	-2.14852	0.000662838	0.000756856	0.00126154	0.00366028	0.00448205	0.00344877	0.00438978	0.00498373	0.00434592	0.000741694	0.000489082	0.000691482	0.000958703	0.000685291	0.000872529	0.000697342	0.000592442	0.000731727
YFL036W	3.21221e-42	1.87208e-38	0.00236988	0.00427878	0.0050817	0.00101895	0.000654399	0.000510007	-1.12776	-2.50459	-3.04376	-1.37684	-1.916	0.00239183	0.00256361	0.00215419	0.00452944	0.00382485	0.00448205	0.00480055	0.00436092	0.00608362	0.000815442	0.00130551	0.000935907	0.000567843	0.000741247	0.000654106	0.000453071	0.000598689	0.000478261
YJL141C	3.42837e-42	1.99771e-38	0.000550113	0.00205079	0.0022565	0.000925193	0.00101873	0.000713567	0.640608	-0.930261	-1.51047	-1.57087	-2.15108	0.000398629	0.000422093	0.000829616	0.00179017	0.00201701	0.00234518	0.00190747	0.00207236	0.00278968	0.00112832	0.000635022	0.00101224	0.00120524	0.000787328	0.00106361	0.000661105	0.00072833	0.000751265
YGL210W	3.54194e-42	2.06354e-38	0.000285805	0.000356763	0.00039934	0.00391191	0.00111556	0.000749853	3.30977	1.37217	0.743099	-1.93761	-2.56667	0.000276949	0.000246497	0.000333968	0.000350685	0.000322335	0.00039727	0.000416766	0.000373415	0.00040784	0.00459166	0.00314709	0.00399699	0.00105397	0.00124541	0.00104729	0.000770561	0.000765185	0.000713814
YLR286C	3.94493e-42	2.29792e-38	0.00155112	0.00110289	0.00128423	0.00116618	0.000125333	5.45667e-05	-0.377492	-2.31331	-3.00152	-1.93582	-2.62403	0.00159056	0.00138934	0.00167346	0.00113737	0.00113417	0.00103712	0.00119042	0.00155493	0.00110734	0.00124453	0.00106517	0.00118885	0.000123436	0.000123343	0.000129221	6.54e-05	4.34e-05	5.49e-05
YML112W	4.62475e-42	2.69345e-38	0.000445723	0.000533696	0.00055708	0.00438876	0.00172293	0.000952703	2.99259	1.49404	0.663155	-1.49854	-2.32943	0.000342502	0.00038922	0.000605447	0.000460045	0.000402998	0.000738045	0.000365068	0.00051579	0.000790382	0.00532302	0.00319653	0.00464674	0.00197986	0.00147485	0.00171407	0.000968639	0.000895389	0.000994081
YDL137W	4.90406e-42	2.85563e-38	0.000700437	0.00103995	0.0011097	0.00222961	0.00110116	0.000653703	1.51694	0.0741341	-0.667836	-1.44281	-2.18478	0.000813182	0.000822681	0.000465448	0.00116408	0.00110449	0.000851291	0.00127636	0.00112923	0.000923499	0.0010408	0.00352788	0.00212016	0.000689281	0.00157401	0.0010402	0.000674448	0.000653429	0.000633233
YOL004W	6.99733e-42	4.07385e-38	0.00105096	0.00172321	0.00203097	0.000886443	0.000439429	0.000260237	-0.218246	-1.7186	-2.49725	-1.50035	-2.279	0.00105263	0.00110783	0.000992416	0.00167708	0.00178522	0.00170733	0.00192124	0.00203994	0.00213173	0.000808221	0.00100238	0.000848732	0.000398861	0.00047976	0.000439665	0.000268051	0.000230003	0.000282657
YEL021W	8.99775e-42	5.23759e-38	0.000329166	0.000368871	0.000382421	0.00291016	0.000729647	0.000419052	2.75165	0.796299	0.101354	-1.95535	-2.65029	0.000344594	0.00036394	0.000278964	0.000389384	0.000397055	0.000320173	0.000415254	0.00041187	0.000320139	0.00283306	0.00291907	0.00297835	0.000671346	0.000780647	0.000736947	0.000401097	0.000407746	0.000448312
YER011W	1.12e-41	6.51842e-38	0.000218976	0.0012496	0.00125615	0.00201901	0.00293483	0.00179099	2.65452	1.15682	0.473418	-1.4977	-2.1811	0.000203109	0.000307248	0.00014657	0.00143455	0.00114255	0.00117171	0.00123899	0.000796648	0.00173282	0.00199047	0.00204374	0.00202283	0.00188365	0.00406221	0.00285864	0.00147566	0.00209628	0.00180103
YLR040C	1.15259e-41	6.70692e-38	0.000583993	0.000680594	0.000533204	0.00189754	0.000435864	0.000167627	1.51778	-0.525635	-1.18085	-2.04342	-2.69863	0.000725966	0.00067779	0.000348222	0.000771503	0.000867383	0.000402895	0.000634038	0.000612432	0.000353141	0.0012447	0.00254553	0.00190239	0.00032599	0.00055438	0.000427222	0.000185684	0.000136567	0.000180629
YIL062C	1.18583e-41	6.89916e-38	0.000248849	0.000394867	0.000411158	0.003066	0.00108793	0.000639019	3.10758	1.22883	0.514273	-1.87875	-2.59331	0.000289703	0.00028539	0.000171453	0.000398622	0.000448947	0.000337033	0.000440505	0.000450753	0.000342216	0.0029533	0.00337567	0.00286903	0.000973128	0.00129851	0.000992146	0.000737921	0.000578218	0.000600919
YBR218C	1.26858e-41	7.37931e-38	0.000701964	0.00164548	0.00168046	0.000774629	0.000461792	0.000239007	0.122088	-1.60001	-2.32343	-1.72209	-2.44551	0.000768995	0.000740285	0.000596613	0.00175515	0.00209404	0.00108724	0.00180445	0.00208303	0.0011539	0.000679704	0.000855601	0.000788583	0.000425485	0.000492335	0.000467557	0.000236281	0.000225237	0.000255503
YBL067C	1.39568e-41	8.11729e-38	0.000961664	0.00128863	0.00163739	0.000977841	0.000327804	0.000234259	0.0213997	-1.65141	-2.30768	-1.67281	-2.32908	0.000983631	0.00102975	0.000871614	0.00140463	0.00137808	0.00108319	0.00164763	0.00176792	0.00149663	0.000712667	0.00129791	0.000922948	0.000274287	0.000400408	0.000308716	0.000219227	0.000233167	0.000250383
YHR039C-A	1.49426e-41	8.68912e-38	0.00030605	0.000301649	0.000293578	0.00476049	0.00106312	0.000573154	3.51519	1.48654	0.743768	-2.02866	-2.77142	0.000421383	0.00034099	0.000155776	0.000346367	0.00030504	0.000253539	0.000344859	0.000313574	0.000222302	0.00387045	0.00558533	0.00482569	0.000803857	0.00134558	0.00103994	0.000527994	0.000613549	0.000577919
YGR234W	1.57407e-41	9.15164e-38	0.000755143	0.00066933	0.000379678	0.0045667	0.00107281	0.000339133	2.41979	0.59512	-0.12186	-1.82467	-2.54165	0.000825105	0.000833217	0.000607107	0.000742872	0.000709218	0.000555899	0.000441105	0.000415068	0.00028286	0.00482569	0.00433284	0.00454156	0.00119251	0.000983251	0.00104268	0.000367654	0.000314816	0.000334929
YDL230W	1.67547e-41	9.73953e-38	0.000504065	0.00125995	0.00152352	0.00141703	0.00111388	0.000831169	1.29916	-0.161304	-0.788451	-1.46046	-2.08761	0.000448206	0.00046808	0.000595909	0.00120933	0.00120791	0.00136262	0.00148872	0.00132557	0.00175629	0.001131	0.00165454	0.00146554	0.000983251	0.00124179	0.0011166	0.000739581	0.000933056	0.000820871
YOL129W	1.81382e-41	1.05419e-37	0.000700934	0.00124388	0.00123848	0.00164773	0.000720814	0.000524781	1.10572	-0.697269	-1.07407	-1.80299	-2.17979	0.000766666	0.000701017	0.00063512	0.0011872	0.00108319	0.00146123	0.00130468	0.00104572	0.00136504	0.00103619	0.00230026	0.00160674	0.000520651	0.000996866	0.000644926	0.000501451	0.000547211	0.00052568
YOL126C	2.65042e-41	1.54016e-37	0.000273431	0.00131504	0.00143474	0.0011187	0.00102599	0.000865009	1.65243	-0.324268	-0.657987	-1.9767	-2.31041	0.000277902	0.00028532	0.00025707	0.00118013	0.00154396	0.00122101	0.00128119	0.00162404	0.00139898	0.00140817	0.000841603	0.00110633	0.00113085	0.000875859	0.00107126	0.000979942	0.000723798	0.000891287
YPL111W	3.54002e-41	2.05675e-37	0.000339453	0.000570374	0.000665628	0.00143547	0.000584822	0.000331514	1.7574	0.0298428	-0.797872	-1.72756	-2.55527	0.00040324	0.00043244	0.000182679	0.000661755	0.000665504	0.000383863	0.000735362	0.000833375	0.000428147	0.00129256	0.00157034	0.00144352	0.000613181	0.000549176	0.000592109	0.000389218	0.000275725	0.000329598
YBL051C	4.41885e-41	2.56691e-37	0.000924193	0.00135197	0.00141824	0.00172419	0.00078482	0.00053093	0.820063	-0.701501	-1.23957	-1.52156	-2.05963	0.00111976	0.00111367	0.000539145	0.00145193	0.00141496	0.00118902	0.00148992	0.00150442	0.00126038	0.000887594	0.00266064	0.00162432	0.000603446	0.00103237	0.000718647	0.00054401	0.000520014	0.000528767
YCL014W	4.51501e-41	2.62232e-37	0.00117365	0.00218266	0.00281397	0.000879846	0.000645146	0.000412664	-0.371382	-1.58838	-2.45959	-1.217	-2.08821	0.00125668	0.00125944	0.00100484	0.00211351	0.00221304	0.00222144	0.00272775	0.0027128	0.00300135	0.000692568	0.00106144	0.00088553	0.000619418	0.000677247	0.000638772	0.000406327	0.000387664	0.000444
YCL025C	4.83737e-41	2.80906e-37	0.000444166	0.00186752	0.00222312	0.000418127	0.000255066	0.000232723	-0.0680642	-2.40299	-2.72874	-2.33492	-2.66068	0.0004506	0.000458981	0.000422917	0.00200648	0.00197048	0.00162559	0.00200645	0.00235446	0.00230845	0.000387449	0.000454001	0.00041293	0.000175557	0.00033029	0.00025935	0.000216585	0.000252064	0.00022952
YNL104C	5.19068e-41	3.01371e-37	0.000894647	0.00242788	0.00294179	0.000854165	0.000752306	0.000561996	-0.0586874	-1.54543	-2.16508	-1.48674	-2.10639	0.000856817	0.000847258	0.000979867	0.00259712	0.00275652	0.00193001	0.0032165	0.00351269	0.00209616	0.00098972	0.000690932	0.000881844	0.000806535	0.000700592	0.00074979	0.000543138	0.000564633	0.000578218
YML081C-A	5.46827e-41	3.17433e-37	0.000261033	0.000378294	0.000453008	0.00145495	0.000372597	0.000220054	2.04477	-0.0165587	-0.751263	-2.06133	-2.79604	0.000386897	0.000243097	0.000153106	0.000373696	0.000481812	0.000279373	0.000509499	0.000576915	0.00027261	0.00127439	0.00178496	0.00130551	0.000397924	0.000385882	0.000333985	0.000221376	0.000225744	0.000213042
YKL197C	6.01392e-41	3.49048e-37	0.000794096	0.00121998	0.00158182	0.000976681	0.000496004	0.000302766	0.262493	-1.12008	-2.00687	-1.38258	-2.26937	0.000695961	0.000791186	0.000895141	0.00118325	0.00121948	0.00125722	0.00146316	0.00156729	0.00171502	0.000938981	0.00101453	0.000976533	0.000488153	0.000516633	0.000483225	0.000292701	0.000313457	0.000302141
YNL288W	1.11805e-40	6.48806e-37	0.000573808	0.000665827	0.00062988	0.0024107	0.000829202	0.000424806	1.86559	0.272223	-0.460274	-1.59337	-2.32586	0.000504761	0.000510541	0.000706121	0.000645413	0.000558149	0.000793919	0.000580498	0.000548431	0.000760711	0.0025612	0.0022355	0.00243541	0.000748434	0.000923823	0.000815349	0.000397443	0.000430733	0.000446243
YGL048C	1.21091e-40	7.0257e-37	0.00048341	0.000666436	0.000630814	0.00204939	0.000675381	0.000391606	1.84455	0.0162997	-0.552626	-1.82825	-2.39718	0.000549386	0.000592722	0.000308123	0.000755988	0.000703007	0.000540312	0.000735755	0.000645449	0.000511237	0.00174608	0.00230635	0.00209575	0.000704356	0.0006482	0.000673588	0.000403402	0.000367277	0.000404138
YPR069C	1.21748e-40	7.06261e-37	0.000514439	0.000442343	0.000411783	0.00322255	0.000741761	0.000359347	2.39576	0.615047	-0.149505	-1.78071	-2.54527	0.000631928	0.000623612	0.000287778	0.000561707	0.000464399	0.000300922	0.000519244	0.000442754	0.000273351	0.00304695	0.00345384	0.00316688	0.000768588	0.000728347	0.000728347	0.000395916	0.000320068	0.000362056
YMR108W	1.35617e-40	7.86578e-37	0.000908697	0.00140712	0.00170956	0.00135884	0.000816625	0.000526154	0.523271	-0.704742	-1.50027	-1.22801	-2.02354	0.000943413	0.000985795	0.000796883	0.00160375	0.00150759	0.00111003	0.00198662	0.0018489	0.00129317	0.00136812	0.00133886	0.00136954	0.000913203	0.000705676	0.000830996	0.000516937	0.000521104	0.00054042
YER124C	1.72044e-40	9.9768e-37	0.000993262	0.000449561	0.000414629	0.00510927	0.000761329	0.000311578	2.23091	0.629036	-0.308347	-1.60187	-2.53926	0.000687046	0.000539145	0.00175359	0.000242804	0.000231045	0.000874833	0.000241601	0.000257956	0.00074433	0.00620899	0.00393852	0.00518029	0.000943553	0.000553105	0.000787328	0.000359587	0.00025855	0.000316596
YKR048C	1.82955e-40	1.06077e-36	0.000575173	0.000766758	0.000779006	0.00184673	0.000841659	0.000398669	1.49916	0.116872	-0.792472	-1.38229	-2.29163	0.000602611	0.000674958	0.000447951	0.00089555	0.000745419	0.000659306	0.000875752	0.000790382	0.000670884	0.00169465	0.00193459	0.00191094	0.000834883	0.000811071	0.000879022	0.000436544	0.000351976	0.000407488
YPR041W	1.84974e-40	1.07229e-36	0.000300146	0.000330141	0.00036073	0.00310773	0.000935748	0.000476606	2.93891	1.22819	0.311034	-1.71072	-2.62788	0.000327838	0.000349898	0.000222701	0.000316231	0.000365088	0.000309104	0.000386692	0.000377873	0.000317625	0.00313787	0.00303359	0.00315173	0.00102554	0.000820454	0.000961253	0.000481877	0.000446489	0.000501451
YCL056C	1.96069e-40	1.13642e-36	0.000380488	0.000659198	0.000739846	0.00102636	0.000207126	0.000180025	1.19422	-1.24987	-1.51622	-2.44409	-2.71044	0.000237648	0.000516918	0.000386897	0.000590649	0.00066634	0.000720605	0.000650358	0.00074028	0.000828899	0.000597639	0.00161109	0.000870365	0.000101017	0.000377189	0.000143173	0.00015576	0.000217695	0.000166619
YIL140W	2.57158e-40	1.49023e-36	0.000911618	0.0010813	0.00132797	0.000868373	0.000199619	0.000119343	-0.0617275	-1.90723	-2.59242	-1.8455	-2.5307	0.000892038	0.000950778	0.000892038	0.00125612	0.000996894	0.000990873	0.00136414	0.00139538	0.0012244	0.00112151	0.000583164	0.000900444	0.000192098	0.00021066	0.0001961	0.000122997	0.000102459	0.000132574
YGR279C	3.38616e-40	1.96194e-36	0.000521897	0.000907789	0.000918066	0.00145437	0.000755031	0.00039219	1.29318	-0.23192	-1.01788	-1.5251	-2.31106	0.000615842	0.000602611	0.000347239	0.00113417	0.000989272	0.000599925	0.00109275	0.00100005	0.000661395	0.00175673	0.00116036	0.00144602	0.000634411	0.000918034	0.000712648	0.000407488	0.000380678	0.000388404
YOR293W	3.56438e-40	2.06484e-36	0.000373789	0.000301796	0.000308552	0.00304808	0.000494198	0.000273987	2.67946	0.541207	-0.121062	-2.13825	-2.80052	0.000466546	0.000380239	0.000274583	0.000306845	0.000329543	0.000269001	0.000347812	0.000344997	0.000232847	0.00250708	0.00396679	0.00267039	0.000495509	0.00052965	0.000457434	0.000320637	0.000230847	0.000270476
YGL219C	3.60018e-40	2.08522e-36	0.000697042	0.00123765	0.00132011	0.00180551	0.00117731	0.00073505	1.23585	-0.0655443	-0.75149	-1.3014	-1.98735	0.000603049	0.000588327	0.000899751	0.00122374	0.00113286	0.00135635	0.00125859	0.0011539	0.00154785	0.00221528	0.00135946	0.00184178	0.0012645	0.00103684	0.00123059	0.00069127	0.00073022	0.00078366
YOL081W	3.65872e-40	2.11877e-36	0.00201312	0.0041322	0.00539274	0.000513175	0.000294713	0.000203978	-1.75087	-3.35524	-4.08508	-1.60437	-2.33422	0.00196839	0.00203549	0.00203549	0.00381112	0.00408736	0.00449813	0.00466901	0.00546394	0.00604526	0.000513069	0.000523322	0.000503135	0.000306308	0.000290337	0.000287494	0.000179148	0.00021877	0.000214016
YOL061W	3.70367e-40	2.14443e-36	0.000800444	0.00103472	0.00108804	0.00184981	0.000697184	0.000481349	1.09691	-0.498349	-1.00532	-1.59526	-2.10223	0.000816223	0.000861515	0.000723594	0.00117055	0.00111485	0.00081875	0.00117942	0.00111898	0.000965709	0.0014397	0.00227495	0.00183477	0.000671656	0.000714219	0.000705676	0.000492441	0.000438307	0.0005133
YER136W	4.18376e-40	2.42198e-36	0.000514543	0.000763589	0.000792796	0.00168094	0.000619157	0.000402606	1.50365	-0.257213	-0.803524	-1.76087	-2.30718	0.000560775	0.000578512	0.000404342	0.00082231	0.000752578	0.00071588	0.000850722	0.000749281	0.000778386	0.00152119	0.00184388	0.00167775	0.000570434	0.000645243	0.000641793	0.000376829	0.000416971	0.000414017
YOR133W	4.75071e-40	2.74971e-36	0.00059789	0.000999499	0.000925256	0.00083703	0.000165048	8.75667e-05	0.414355	-1.97024	-2.32728	-2.38459	-2.74163	0.000699487	0.000773578	0.000320605	0.000805468	0.00183234	0.000360686	0.000732773	0.00167617	0.000366829	0.000608768	0.00117696	0.000725362	0.000137697	0.000212486	0.00014496	9.34e-05	9.7e-05	7.23e-05
YDL201W	9.19159e-40	5.31917e-36	0.000705757	0.000609691	0.000582287	0.00290403	0.000696091	0.000409271	1.87156	0.161257	-0.407459	-1.7103	-2.27902	0.000758045	0.000704109	0.000655117	0.000633941	0.000603265	0.000591868	0.000628382	0.000555095	0.000563383	0.00276401	0.0030105	0.00293759	0.000741639	0.00063752	0.000709113	0.000394011	0.00040714	0.000426661
YHL040C	9.65593e-40	5.58692e-36	0.00662155	0.0192407	0.0399032	0.00205543	0.00371345	0.00452879	-1.63138	-2.33615	-3.10567	-0.704769	-1.47429	0.00521587	0.00617929	0.0084695	0.0196586	0.0129771	0.0250863	0.0262386	0.0166689	0.0768021	0.000956302	0.00302488	0.00218512	0.00221694	0.00553511	0.0033883	0.00318444	0.00604964	0.00435229
YIL155C	1.09273e-39	6.32143e-36	0.000967701	0.00383472	0.00390048	0.00104553	0.00173725	0.00112038	0.0996251	-1.09005	-1.69587	-1.18967	-1.79549	0.000907489	0.000927412	0.0010682	0.00329646	0.00434378	0.00386393	0.00335117	0.00406654	0.00428373	0.00109434	0.000967868	0.00107438	0.00183128	0.00155949	0.00182097	0.00121854	0.000955308	0.0011873
YOL125W	1.40302e-39	8.11508e-36	0.000572817	0.000619037	0.000736189	0.00153564	0.000499683	0.000268901	1.25576	-0.253781	-1.13673	-1.50955	-2.3925	0.000545684	0.00047328	0.000699487	0.000598358	0.000562316	0.000696436	0.000725996	0.00067468	0.000807891	0.00147841	0.0015932	0.00153529	0.000594187	0.000438229	0.000466634	0.000222439	0.000289314	0.00029495
YEL042W	1.55455e-39	8.98999e-36	0.00325981	0.0031948	0.00336698	0.00126625	0.000303773	0.00022817	-1.28521	-2.96493	-3.32081	-1.67972	-2.0356	0.00374399	0.00354278	0.00249267	0.00340704	0.00345819	0.00271918	0.00391033	0.00330443	0.00288619	0.000653073	0.00202624	0.00111944	0.000284383	0.000384208	0.000242728	0.000235428	0.000245738	0.000203343
YFR052W	1.76287e-39	1.01929e-35	0.000356408	0.000497228	0.00051229	0.00309617	0.00102423	0.000723605	2.75278	0.88955	0.415475	-1.86323	-2.33731	0.000422093	0.000409052	0.00023808	0.000517265	0.000504314	0.000470105	0.000516563	0.000557008	0.000463298	0.00308268	0.003161	0.00304482	0.000997511	0.00105219	0.001023	0.000715082	0.000731727	0.000724006
YGL220W	1.78445e-39	1.03159e-35	0.000457349	0.000593399	0.000615879	0.00155308	0.000327878	0.000203266	1.53354	-0.67054	-1.18453	-2.20408	-2.71807	0.000506014	0.000525043	0.00034099	0.000677957	0.000583701	0.000518538	0.000622716	0.000665537	0.000559385	0.000403023	0.00268587	0.00157034	0.000175597	0.000511302	0.000296735	0.000176997	0.000224825	0.000207975
YPL246C	1.82449e-39	1.05456e-35	0.000992839	0.00150821	0.001544	0.000964967	0.000325361	0.000204414	-0.0365646	-1.86815	-2.35557	-1.83159	-2.319	0.00102097	0.00103851	0.000919036	0.00168746	0.00160375	0.00123343	0.00170302	0.00154003	0.00138894	0.000717214	0.00122138	0.000956302	0.000232641	0.000427222	0.00031622	0.000227626	0.000203207	0.00018241
YDL193W	1.9767e-39	1.14233e-35	0.000483155	0.000668402	0.000699517	0.00180817	0.000642535	0.000401549	1.67517	-0.0480741	-0.651079	-1.72324	-2.32625	0.000484543	0.000467539	0.000497383	0.00068559	0.000644642	0.000674975	0.000713751	0.000670884	0.000713917	0.00193459	0.00174802	0.00174189	0.000551723	0.000762257	0.000613624	0.000402579	0.000398667	0.000403402
YJL014W	2.03979e-39	1.17859e-35	0.000681451	0.000770794	0.000747178	0.002114	0.000715047	0.000392687	1.47792	-0.0931385	-0.75723	-1.57106	-2.23515	0.00075244	0.000789056	0.000502856	0.000877903	0.000817323	0.000617156	0.00091971	0.000756092	0.000565733	0.00217432	0.00195767	0.00221001	0.00073439	0.00065973	0.000751021	0.000385095	0.000382814	0.000410152
YHR001W	2.10843e-39	1.21804e-35	0.000581305	0.000642231	0.000642556	0.00279551	0.00111014	0.000554046	2.05425	0.689887	-0.177775	-1.36436	-2.23202	0.000578512	0.000548388	0.000617014	0.000519642	0.00051745	0.000889601	0.000540551	0.000581617	0.0008055	0.00329191	0.00234354	0.00275106	0.00119033	0.00104729	0.00109281	0.000534055	0.00056949	0.000558594
YPL091W	2.24915e-39	1.29911e-35	0.000484186	0.000623543	0.000632452	0.00189341	0.000660823	0.000362347	1.73509	0.0704966	-0.640576	-1.66459	-2.37567	0.000539145	0.000545684	0.00036773	0.000703007	0.000616617	0.000551006	0.000734961	0.000678714	0.00048368	0.00195515	0.00185583	0.00186923	0.000673588	0.000650294	0.000658587	0.00036184	0.000352294	0.000372907
YER178W	2.25766e-39	1.3038e-35	0.00153491	0.00211256	0.0022228	0.00233922	0.00166744	0.00103175	0.571194	-0.320659	-1.02384	-0.891853	-1.59504	0.0018145	0.00173761	0.00105263	0.00254782	0.00219756	0.0015923	0.00268324	0.0023052	0.00167998	0.00253061	0.00214555	0.00234152	0.00157277	0.00182518	0.00160437	0.00098378	0.00109684	0.00101463
YAL046C	2.27285e-39	1.31234e-35	0.000422404	0.000430562	0.000528389	0.00271238	0.000798035	0.00051098	2.38267	0.736712	-0.0392124	-1.64595	-2.42188	0.000486296	0.000368542	0.000412375	0.000425885	0.000379157	0.000486645	0.000580222	0.000474171	0.000530775	0.00189658	0.00354896	0.0026916	0.000587069	0.00107264	0.00073439	0.000463638	0.00053611	0.000533191
YMR318C	2.69342e-39	1.55491e-35	0.000256817	0.00042697	0.000489779	0.00125157	0.000405381	0.0002087	1.86143	-0.0579998	-0.889722	-1.91943	-2.75115	0.000304861	0.000308997	0.000156592	0.000494288	0.000503437	0.000283184	0.000574649	0.000565817	0.000328871	0.00113514	0.00141334	0.00120623	0.00036051	0.00046019	0.000395444	0.000215251	0.000201189	0.00020966
YPL090C	2.73234e-39	1.57711e-35	0.000425317	0.000452475	0.000412384	0.00202205	0.000422885	0.000199043	1.97208	-0.0764443	-0.73711	-2.04852	-2.70919	0.00053726	0.000486219	0.000252472	0.000353756	0.000775947	0.000227722	0.000336536	0.000689178	0.000211439	0.00203158	0.00217432	0.00186026	0.000379017	0.000543994	0.000345644	0.000229034	0.000194607	0.000173489
YOR151C	2.95901e-39	1.70765e-35	0.000733032	0.00100495	0.00118809	0.000982006	0.000369506	0.000200973	0.369122	-1.19899	-2.02393	-1.56811	-2.39306	0.000800658	0.000839951	0.000558486	0.00104348	0.00109737	0.000874014	0.00124686	0.00125275	0.00106466	0.000706389	0.00125909	0.000980537	0.000336607	0.000410104	0.000361808	0.000212466	0.000181371	0.000209083
YDL014W	3.0219e-39	1.74364e-35	0.000722189	0.000589478	0.00054266	0.0031519	0.000756772	0.00040432	1.95678	0.305099	-0.337314	-1.65168	-2.2941	0.000756856	0.000799221	0.000610489	0.000618488	0.000669946	0.000480001	0.000626647	0.000568296	0.000433038	0.003161	0.00306704	0.00322764	0.000713623	0.000788105	0.000768588	0.000402773	0.000413507	0.000396679
YNL263C	3.27835e-39	1.89128e-35	0.000567506	0.000628526	0.000629037	0.00233472	0.000844379	0.000429518	1.83478	0.365164	-0.44625	-1.46961	-2.28103	0.000604003	0.000609027	0.000489489	0.000666095	0.000566563	0.000652921	0.000651925	0.00064968	0.000585507	0.00230635	0.00227112	0.0024267	0.000631127	0.00103287	0.000869137	0.000432073	0.000421514	0.000434968
YEL062W	3.32326e-39	1.91686e-35	0.000889448	0.00146773	0.00170819	0.00154567	0.00100423	0.000684581	0.722035	-0.497704	-1.18322	-1.21974	-1.90525	0.000659181	0.000494354	0.00151481	0.00115818	0.00118451	0.00206052	0.00123392	0.00137286	0.00251779	0.00187211	0.00118351	0.00158139	0.00121009	0.000765751	0.00103684	0.000570069	0.000738706	0.000744968
YEL013W	3.38751e-39	1.95358e-35	0.0011471	0.00166239	0.00172176	0.00213549	0.00133251	0.000855336	0.831472	-0.295104	-0.916494	-1.12658	-1.74797	0.00108572	0.00116557	0.00119001	0.00156202	0.0015339	0.00189125	0.00167524	0.00154207	0.00194796	0.00247854	0.00184178	0.00208616	0.00136531	0.00126187	0.00137034	0.000802647	0.000898174	0.000865186
YAL067C	3.963e-39	2.28507e-35	0.000404317	0.00197116	0.00294446	0.000473329	0.00037075	0.000527459	0.17811	-2.08925	-2.24121	-2.26736	-2.41932	0.000231416	0.000235539	0.000745996	0.00159343	0.00174813	0.00257193	0.00202253	0.00301419	0.00379666	0.000629733	0.000298291	0.000491964	0.000454278	0.000287599	0.000370372	0.000505985	0.000563519	0.000512873
YLR432W	4.15678e-39	2.39639e-35	0.000436683	0.000517596	0.000518251	0.00162727	0.000389532	0.000205317	1.64861	-0.322965	-0.970352	-1.97157	-2.61896	0.000470693	0.000454118	0.000385239	0.000562958	0.000661065	0.000328764	0.000523041	0.000698864	0.000332848	0.00170593	0.00151987	0.00165602	0.000412042	0.000364793	0.000391761	0.00023177	0.000182811	0.000201369
YDL125C	4.66741e-39	2.6903e-35	0.000264844	0.000328656	0.000350151	0.00213545	0.000542533	0.000288959	2.54831	0.561463	-0.200759	-1.98685	-2.74907	0.000320861	0.000309798	0.000163874	0.000382865	0.000353187	0.000249915	0.0004036	0.00040784	0.000239012	0.00216639	0.00200186	0.00223809	0.000486086	0.000634411	0.000507102	0.000319739	0.0002575	0.000289639
YER057C	5.81939e-39	3.35371e-35	0.000337585	0.000480782	0.000465935	0.00276397	0.00102593	0.000564855	2.6536	0.930591	0.224742	-1.723	-2.42885	0.000412586	0.000359433	0.000240735	0.000534962	0.000516209	0.000391175	0.000552011	0.000492206	0.000353589	0.003106	0.00257472	0.0026112	0.00106146	0.00108799	0.000928339	0.000664191	0.00050238	0.000527994
YHR190W	5.93135e-39	3.41764e-35	0.000454127	0.00078483	0.000762672	0.00137075	0.000553369	0.000314565	1.37523	-0.425765	-1.02081	-1.80099	-2.39604	0.00048318	0.000535908	0.000343294	0.000918727	0.000829277	0.000606487	0.000826486	0.00081916	0.00064237	0.0012308	0.00146554	0.00141592	0.000505457	0.000578359	0.00057629	0.000296544	0.000325551	0.000321601
YHR128W	7.10816e-39	4.09501e-35	0.000494032	0.000315076	0.000309584	0.00369479	0.00068487	0.000295596	2.63347	0.886136	-0.0476594	-1.74733	-2.68113	0.000572879	0.000501771	0.000407445	0.000353901	0.000338545	0.000252783	0.000366829	0.000353879	0.000208045	0.00409283	0.00324574	0.0037458	0.000737148	0.000666453	0.000651008	0.000338958	0.000263673	0.000284157
YJL039C	7.17475e-39	4.13266e-35	0.00072172	0.000946494	0.00113082	0.00103094	0.000348298	0.000211099	0.45099	-1.18584	-1.91469	-1.63683	-2.36568	0.000719031	0.000692889	0.000753241	0.000860283	0.000858397	0.0011208	0.00105982	0.00103452	0.00129812	0.0010242	0.00108582	0.000982797	0.00034641	0.000333422	0.000365063	0.000209384	0.000207476	0.000216438
YJR148W	7.39144e-39	4.25673e-35	0.000479991	0.00067815	0.00076921	0.00178096	0.000773504	0.000474659	1.66226	0.162644	-0.57975	-1.49961	-2.24201	0.000548388	0.000533854	0.000357732	0.000817323	0.000641116	0.00057601	0.000885591	0.000660629	0.00076141	0.00197563	0.00155828	0.00180899	0.000816459	0.000712648	0.000791405	0.00045522	0.000479955	0.000488801
YGR037C	8.76875e-39	5.04905e-35	0.000276649	0.000356364	0.000344913	0.00241147	0.000493578	0.000322181	2.67132	0.364583	-0.0721813	-2.30674	-2.7435	0.0003616	0.000336823	0.000131523	0.000423485	0.000423175	0.000222431	0.000398963	0.00042669	0.000209085	0.0017916	0.00314369	0.00229912	0.000436176	0.000581811	0.000462747	0.00036169	0.000276849	0.000328004
YOL137W	9.10052e-39	5.23917e-35	0.000510824	0.000660925	0.000766551	0.00139855	0.000403239	0.000283167	1.2662	-0.576907	-1.1351	-1.8431	-2.40129	0.000437285	0.000402376	0.000692812	0.000528849	0.00061897	0.000834957	0.000710247	0.000693121	0.000896286	0.00177532	0.000945914	0.00147441	0.000363518	0.00043801	0.00040819	0.000278659	0.0002837	0.000287142
YKL148C	1.03583e-38	5.96227e-35	0.000261905	0.00136	0.00126703	0.000564052	0.000528372	0.00027704	0.839414	-1.1896	-1.80234	-2.02901	-2.64176	0.000255164	0.000275605	0.000254945	0.00126539	0.00166435	0.00115027	0.00118538	0.00148992	0.00112579	0.00070362	0.000457211	0.000531324	0.000613624	0.000437787	0.000533706	0.000345746	0.000221674	0.000263699
YLL022C	1.14241e-38	6.57459e-35	0.000365242	0.000486869	0.000535148	0.00167396	0.000579549	0.000301335	1.88445	0.204761	-0.635771	-1.67968	-2.52022	0.00043097	0.000366844	0.000297913	0.000604975	0.000466201	0.00038943	0.000634356	0.000523135	0.000447953	0.00154083	0.00178874	0.0016923	0.000565764	0.000584138	0.000588745	0.00028235	0.000315448	0.000306206
YER064C	1.47877e-38	8.50882e-35	0.000549415	0.000666842	0.000671401	0.00282585	0.00131392	0.000616928	2.13623	0.865089	-0.102767	-1.27114	-2.239	0.000411699	0.000395022	0.000841525	0.00042868	0.000370157	0.00120169	0.000454423	0.000423624	0.00113616	0.00339483	0.00238024	0.00270248	0.0015499	0.00110725	0.00128462	0.000625445	0.000619434	0.000605904
YER094C	1.5029e-38	8.64616e-35	0.000362923	0.000565388	0.000596927	0.00188099	0.000800303	0.000425373	2.04884	0.424711	-0.394021	-1.62412	-2.44286	0.000427031	0.000430818	0.00023092	0.000640422	0.000610116	0.000445627	0.000691043	0.000626036	0.000473701	0.00129295	0.00252316	0.00182685	0.000638772	0.00098149	0.000780647	0.000430148	0.000439201	0.00040677
YNL316C	1.82603e-38	1.05033e-34	0.000588372	0.000699305	0.000669664	0.00288384	0.00120297	0.000633883	2.08285	0.690714	-0.0668214	-1.39213	-2.14967	0.000399326	0.000518533	0.000847258	0.000619264	0.00054154	0.00093711	0.000562325	0.000506513	0.000940154	0.00310131	0.00255044	0.00299978	0.00129851	0.00111315	0.00119726	0.000622679	0.000620853	0.000658117
YHR098C	1.85545e-38	1.06707e-34	0.000942602	0.00124983	0.0014463	0.00115437	0.00056323	0.000307387	0.26198	-1.00262	-1.87157	-1.2646	-2.13355	0.00101629	0.0010743	0.00073722	0.00129126	0.00123343	0.0012248	0.00141221	0.00148046	0.00144623	0.00106144	0.00126133	0.00114033	0.000516633	0.000594699	0.000578359	0.000314525	0.000297981	0.000309655
YJL218W	2.1284e-38	1.22383e-34	0.000377973	0.000487508	0.000529022	0.00387129	0.00173423	0.000983573	3.00047	1.60843	0.765031	-1.39204	-2.23544	0.000428949	0.000485415	0.000219555	0.000376385	0.000492965	0.000593175	0.000532917	0.000547635	0.000506513	0.00333854	0.00442565	0.00384968	0.00156227	0.00205743	0.00158299	0.00105843	0.000996898	0.000895389
YCR024C-A	2.28687e-38	1.31472e-34	0.000762034	0.0010241	0.00111441	0.00085879	0.000183326	0.000103962	0.150021	-1.91217	-2.45782	-2.06219	-2.60784	0.000905128	0.000856563	0.000524411	0.00113286	0.0012518	0.000687626	0.00120836	0.00145526	0.000679614	0.000251947	0.00186264	0.000461781	9.09e-05	0.000403278	5.58e-05	8.55e-05	0.000187686	3.87e-05
YOR361C	2.51646e-38	1.44646e-34	0.000627564	0.000671926	0.000654845	0.00221594	0.000707358	0.000388792	1.64257	0.0630757	-0.605968	-1.57949	-2.24854	0.000629787	0.000615396	0.000637509	0.000709218	0.000655516	0.000651045	0.000706057	0.000632265	0.000626214	0.00223809	0.00209851	0.00231122	0.000727871	0.000672083	0.000722119	0.000364134	0.000406327	0.000395916
YJR045C	2.73994e-38	1.57465e-34	0.00262671	0.0026312	0.00278491	0.00263448	0.00160953	0.000918677	0.00407233	-0.669406	-1.48295	-0.673478	-1.48702	0.00299491	0.00328132	0.00160389	0.00315807	0.00266675	0.00206877	0.00315347	0.00297488	0.00222637	0.00167542	0.00364364	0.00258437	0.00129326	0.00196256	0.00157277	0.00096695	0.000824209	0.000964872
YKL126W	2.89792e-38	1.66514e-34	0.000671031	0.00148351	0.0015597	0.00102132	0.000623269	0.000434889	0.5284	-1.10835	-1.59639	-1.63675	-2.12479	0.000691941	0.000764156	0.000556995	0.00163151	0.00152774	0.00129126	0.0015814	0.00161835	0.00147936	0.000991719	0.00106115	0.00101108	0.000581811	0.000658587	0.000629408	0.000422663	0.000448173	0.000433832
YBR017C	3.14598e-38	1.80737e-34	0.000822301	0.000897596	0.00096877	0.00164335	0.000616898	0.000336912	0.90343	-0.465149	-1.25109	-1.36858	-2.15452	0.000776118	0.000816223	0.000874562	0.000907116	0.000788779	0.000996894	0.000938883	0.000911771	0.00105566	0.00162432	0.00164774	0.001658	0.000635335	0.000580024	0.000635335	0.000340081	0.00033395	0.000336704
YGR118W	3.21166e-38	1.84478e-34	0.000289711	0.000258754	0.000257636	0.00245921	0.000429122	0.000196562	2.65162	0.534817	-0.253857	-2.11681	-2.90548	0.000334136	0.000330489	0.000204508	0.000236085	0.000337193	0.000202984	0.000258189	0.000333504	0.000181216	0.00188452	0.00304695	0.00244616	0.000355174	0.000506706	0.000425485	0.000190518	0.000203881	0.000195287
YHR037W	3.50004e-38	2.01007e-34	0.000734899	0.00130794	0.00153217	0.00213811	0.00170473	0.00110698	1.40036	0.353552	-0.428981	-1.04681	-1.82934	0.000667023	0.000658891	0.000878784	0.00116479	0.00112559	0.00163343	0.00132048	0.00112487	0.00215116	0.00293759	0.00132108	0.00215566	0.00208727	0.00119952	0.00182739	0.00101463	0.00116517	0.00114114
YPL198W	4.13839e-38	2.37627e-34	0.000186186	0.000232897	0.000217282	0.00374873	0.000670592	0.000436035	3.65553	1.16168	0.719731	-2.49385	-2.9358	0.00017889	0.000186003	0.000193665	0.000169188	0.000329415	0.000200088	0.000167145	0.00031384	0.00017086	0.0035779	0.00398669	0.00368162	0.0005779	0.0007533	0.000680576	0.00040714	0.000477473	0.000423493
YLL051C	4.70212e-38	2.69949e-34	0.00262933	0.00530972	0.0080729	0.000590468	0.000420827	0.000399943	-1.9509	-3.32551	-3.97564	-1.37461	-2.02474	0.00226755	0.00240553	0.00321491	0.00519206	0.00503398	0.00570312	0.00708964	0.00737883	0.00975023	0.000629144	0.000495488	0.000646772	0.000337139	0.000521697	0.000403646	0.00034389	0.000487153	0.000368785
YIL143C	5.02441e-38	2.88401e-34	0.0009239	0.00171633	0.00187995	0.00135122	0.00101189	0.000641957	0.494675	-0.697659	-1.39114	-1.19233	-1.88582	0.000834014	0.000798403	0.00113928	0.0015648	0.00172997	0.00185423	0.00183272	0.00167998	0.00212716	0.00111393	0.00150003	0.0014397	0.000933062	0.00103994	0.00106267	0.000608912	0.000664191	0.000652768
YJL050W	5.85458e-38	3.35994e-34	0.000778544	0.000723394	0.000788136	0.00152286	0.000348805	0.000206065	0.8699	-0.846006	-1.47523	-1.71591	-2.34513	0.000814573	0.000834014	0.000687046	0.000779491	0.000815384	0.000575307	0.000905038	0.000813624	0.000645745	0.00137257	0.0016872	0.0015088	0.000378467	0.000309131	0.000358818	0.000202238	0.000205529	0.000210429
YJL124C	6.03586e-38	3.46338e-34	0.000280114	0.000310888	0.000327659	0.00242602	0.000522641	0.000315087	2.66707	0.575722	-0.0410149	-2.09134	-2.70808	0.000338053	0.000304301	0.000197987	0.000320946	0.000331793	0.000279924	0.00032266	0.000343702	0.000316615	0.0019075	0.00304482	0.00232574	0.000410553	0.000640736	0.000516633	0.000326941	0.000295121	0.000323198
YKL141W	6.11842e-38	3.51014e-34	0.000350259	0.000624553	0.000570304	0.00159891	0.000541749	0.000338248	1.86798	-0.169877	-0.590164	-2.03786	-2.45815	0.000440021	0.000356517	0.00025424	0.000719434	0.000619264	0.000534962	0.000569311	0.000656464	0.000485137	0.00132108	0.00192023	0.00155541	0.000435602	0.000618805	0.000570839	0.000326345	0.000339813	0.000348587
YNL175C	7.08263e-38	4.06259e-34	0.000367813	0.000343771	0.00033898	0.00280796	0.000629484	0.000324467	2.58331	0.691433	-0.0462651	-1.89188	-2.62958	0.000417376	0.000384517	0.000301546	0.000364683	0.000384823	0.000281808	0.000402736	0.000338592	0.000275613	0.00256394	0.00300613	0.00285382	0.00084091	0.000399343	0.0006482	0.000323941	0.000308602	0.000340858
YPL221W	7.09386e-38	4.06833e-34	0.00153217	0.00330903	0.00457836	0.00055012	0.000344788	0.000300432	-1.30074	-2.88078	-3.47944	-1.58004	-2.17871	0.00136022	0.00141088	0.00182541	0.00332077	0.00299016	0.00361617	0.00423361	0.00445866	0.0050428	0.000435601	0.000635966	0.000578794	0.000308841	0.000394893	0.000330629	0.000290797	0.000327101	0.000283397
YLL052C	7.88342e-38	4.52035e-34	0.000218514	0.000469009	0.000574021	0.000795923	0.000215154	0.000133551	1.43363	-0.811822	-1.4495	-2.24545	-2.88313	0.00011388	0.000158575	0.000383087	0.000453004	0.000483452	0.00047057	0.000557008	0.00058563	0.000579425	0.00120919	0.000351023	0.000827552	0.0002534	0.000184868	0.000207193	0.000135981	0.00014314	0.000121532
YNL262W	9.1644e-38	5.25395e-34	0.00102245	0.00147869	0.00176057	0.000887016	0.000411931	0.000245016	-0.181898	-1.58597	-2.36232	-1.40408	-2.18042	0.00119173	0.00119784	0.00067779	0.00151289	0.00159777	0.00132541	0.00189143	0.0017839	0.00160639	0.00079051	0.00100478	0.000865755	0.000385882	0.000425485	0.000424426	0.00026435	0.000226848	0.000243849
YHL020C	9.46672e-38	5.42632e-34	0.000751306	0.00109227	0.00131944	0.00212504	0.00133394	0.000927202	1.36459	0.262083	-0.458637	-1.10251	-1.82323	0.000497383	0.000556995	0.00119954	0.000868643	0.000892896	0.00151526	0.0010182	0.00101598	0.00192414	0.00224542	0.00198903	0.00214069	0.00117035	0.00145361	0.00137786	0.000892282	0.00104451	0.000844818
YJL173C	1.29163e-37	7.40234e-34	0.000383886	0.000414383	0.000436147	0.00266854	0.00069431	0.000448839	2.46626	0.60688	0.0325028	-1.85938	-2.43376	0.000475421	0.000438533	0.000237705	0.000450505	0.000366658	0.000425987	0.000508179	0.000395405	0.000404858	0.00222273	0.00309383	0.00268907	0.000487237	0.00096228	0.000633412	0.000370791	0.000467877	0.00050785
YJL109C	1.49956e-37	8.59246e-34	0.00248912	0.00249872	0.00283709	0.001322	0.00043226	0.000330691	-0.85509	-2.24361	-2.71156	-1.38852	-1.85647	0.0024246	0.00234989	0.00269286	0.00226741	0.00241803	0.00281072	0.00267017	0.00258666	0.00325445	0.00119604	0.00146632	0.00130365	0.000462139	0.000385355	0.000449286	0.000311074	0.000343614	0.000337384
YHR146W	1.61945e-37	9.27784e-34	0.000319865	0.000428784	0.000442511	0.00199197	0.000592463	0.000345317	2.26115	0.37604	-0.273193	-1.88511	-2.53435	0.000395265	0.000363382	0.000200948	0.000478197	0.000449559	0.000358597	0.000502833	0.000446025	0.000378675	0.00166536	0.00232008	0.00199047	0.00065973	0.000489796	0.000627863	0.000344467	0.000326941	0.000364543
YGL157W	1.62259e-37	9.29418e-34	0.000331161	0.000595397	0.00066331	0.00168704	0.000745788	0.000504203	1.99978	0.27496	-0.327153	-1.72482	-2.32694	0.000352069	0.000389994	0.00025142	0.000743114	0.000585261	0.000457815	0.00074433	0.000732554	0.000513046	0.00170149	0.00167542	0.00168421	0.000741406	0.000741406	0.000754552	0.000492987	0.000495117	0.000524504
YLL036C	1.67208e-37	9.57602e-34	0.000958498	0.0010868	0.00115185	0.00227198	0.0010025	0.000645014	1.14853	-0.104395	-0.732704	-1.25292	-1.88123	0.000923777	0.000869955	0.00108176	0.00107172	0.000979351	0.00120933	0.00116058	0.000968963	0.00132601	0.00201199	0.00244616	0.00235778	0.00106341	0.000968839	0.000975244	0.000604183	0.000656412	0.000674448
YDL238C	1.8948e-37	1.08496e-33	0.000810752	0.00199709	0.00238171	0.000841628	0.000613223	0.000522905	0.0470385	-1.52862	-1.95876	-1.57566	-2.0058	0.000668545	0.00059814	0.00116557	0.00210321	0.00180894	0.00207913	0.00213066	0.00221482	0.00279966	0.00092713	0.000729309	0.000868445	0.000608991	0.00063598	0.000594699	0.000474172	0.000595263	0.00049928
YLR002C	2.14865e-37	1.2301e-33	0.000640797	0.000626629	0.000637716	0.00224546	0.000641259	0.000379915	1.6354	0.0279635	-0.599103	-1.60743	-2.2345	0.000643764	0.000574518	0.000704109	0.000578501	0.000624794	0.000676592	0.000640351	0.000562325	0.000710472	0.00239498	0.00221382	0.00212759	0.000772541	0.000504666	0.000646571	0.000376044	0.000374484	0.000389218
YKL125W	2.2477e-37	1.28658e-33	0.000287778	0.000471963	0.00055197	0.00235852	0.00104992	0.000667411	2.601	0.981766	0.228441	-1.61923	-2.37256	0.000213385	0.000198264	0.000451686	0.000314667	0.000322814	0.000778407	0.000397188	0.000361841	0.000896882	0.00281722	0.00190537	0.00235297	0.00106914	0.00107501	0.00100561	0.000644714	0.000715082	0.000642438
YNL138W	2.47268e-37	1.41511e-33	0.000696849	0.00096597	0.000927542	0.00234195	0.00124074	0.000686906	1.59061	0.325168	-0.376171	-1.26545	-1.96678	0.000792506	0.000848624	0.000449417	0.0011169	0.00101919	0.000761822	0.00104572	0.00100306	0.000733851	0.002233	0.00238842	0.00240444	0.0011411	0.00133334	0.00124777	0.000697904	0.000651187	0.000711628
YHR074W	2.47394e-37	1.41559e-33	0.000857289	0.00120702	0.0011766	0.00144388	0.000726319	0.000373934	0.677782	-0.648375	-1.39074	-1.32616	-2.06852	0.000896238	0.00094955	0.000726078	0.00131819	0.0011872	0.00111568	0.00121433	0.001221	0.00109447	0.00144712	0.00144602	0.00143851	0.000702007	0.000744673	0.000732276	0.000355019	0.000371906	0.000394878
YJR121W	2.84087e-37	1.62526e-33	0.00106789	0.00212858	0.00217589	0.00117259	0.000770934	0.000556082	0.121772	-1.33475	-1.76245	-1.45652	-1.88422	0.00119142	0.00117904	0.000833217	0.00233103	0.00233952	0.00171518	0.00238758	0.00237521	0.00176489	0.00131234	0.00104367	0.00116176	0.000811071	0.000749147	0.000752585	0.000553612	0.000559526	0.000555109
YJR070C	4.80768e-37	2.74999e-33	0.000501839	0.000389235	0.000363232	0.00318881	0.000800389	0.000335365	2.41003	0.852789	-0.0855316	-1.55724	-2.49556	0.000550688	0.000547881	0.000406947	0.000440121	0.00041094	0.000316645	0.000441989	0.000334833	0.000312875	0.00337016	0.00301649	0.00317977	0.000940694	0.000610401	0.000850072	0.000366189	0.000291126	0.00034878
YEL064C	5.0246e-37	2.87357e-33	0.000642481	0.00100976	0.00121617	0.000854954	0.000322149	0.000213668	0.354267	-1.35165	-1.99874	-1.70592	-2.35301	0.000506648	0.000483613	0.000937182	0.000775947	0.000836984	0.00141636	0.00105638	0.000936526	0.00165561	0.000770331	0.000971889	0.000822642	0.000238803	0.00041907	0.000308573	0.000204602	0.000242212	0.00019419
YOR046C	6.63497e-37	3.79388e-33	0.000527484	0.000526354	0.000514582	0.00211915	0.000583923	0.00030274	1.78863	0.12293	-0.585028	-1.6657	-2.37366	0.000601111	0.000563965	0.000417376	0.000596179	0.000521731	0.000461153	0.000565817	0.000527375	0.000450555	0.00216347	0.00203979	0.00215418	0.000636418	0.000503903	0.000611447	0.00029545	0.000292701	0.000320068
YIL144W	7.28509e-37	4.16488e-33	0.000497401	0.000885961	0.00105271	0.00149685	0.00074981	0.000557971	1.38762	-0.209603	-0.789749	-1.59722	-2.17737	0.000448982	0.000379336	0.000663886	0.000519346	0.000606487	0.00153205	0.000692298	0.000740773	0.00172505	0.00180458	0.0012585	0.00142746	0.000749147	0.000756555	0.000743729	0.000538788	0.000574907	0.000560218
YOL144W	7.70442e-37	4.40385e-33	0.000413999	0.000472707	0.00048501	0.00250535	0.000796356	0.0004649	2.29569	0.627826	-0.0486971	-1.66786	-2.34439	0.000401383	0.000407445	0.000433168	0.000381716	0.000497753	0.000538652	0.000529296	0.000416235	0.000509499	0.00253791	0.00249958	0.00247854	0.000979	0.000644069	0.000765998	0.000374228	0.000515161	0.00050531
YLR388W	9.10317e-37	5.20246e-33	0.000136422	0.000142479	0.000140227	0.00498505	0.000692114	0.000412142	4.3106	1.62619	1.02953	-2.68441	-3.28107	0.000169136	0.00014433	9.58e-05	0.000132613	0.000185466	0.000109357	0.000134245	0.000191336	9.51e-05	0.00372187	0.00666417	0.00456912	0.000641793	0.000803857	0.000630693	0.00042022	0.000420904	0.000395303
YIL158W	1.03185e-36	5.896e-33	0.000524159	0.000638528	0.000561176	0.00178017	0.000395718	0.000234969	1.55933	-0.555826	-0.93861	-2.11515	-2.49794	0.000637352	0.000569524	0.0003656	0.000608215	0.000617156	0.000690212	0.000621617	0.000497702	0.000564209	0.00107508	0.00256394	0.00170149	0.00026656	0.000591136	0.000329457	0.000265101	0.00022143	0.000218376
YDL040C	1.14871e-36	6.56258e-33	0.000774652	0.0008381	0.000874428	0.00172666	0.000641444	0.000348322	1.04478	-0.331094	-1.08492	-1.37587	-2.1297	0.000868766	0.000800658	0.000654533	0.000961143	0.000834957	0.000718201	0.000994335	0.000875752	0.000753196	0.00190537	0.00153807	0.00173654	0.000650294	0.000641793	0.000632245	0.000329598	0.000350042	0.000365325
YOR117W	1.72915e-36	9.87693e-33	0.000353399	0.0005699	0.000525375	0.00173029	0.000604817	0.000337866	1.96461	0.0711409	-0.4944	-1.89347	-2.45901	0.000400198	0.000421383	0.000238617	0.000656928	0.000600739	0.000452032	0.000610167	0.000564998	0.000400961	0.00127079	0.00218629	0.0017338	0.00055772	0.000636418	0.000620313	0.000316417	0.000341412	0.00035577
YMR072W	1.81842e-36	1.0385e-32	0.000298808	0.000407865	0.000391681	0.00285977	0.000998941	0.000543456	2.82821	1.08261	0.374184	-1.7456	-2.45403	0.000369049	0.000320861	0.000206515	0.000455278	0.000397563	0.000370755	0.000462103	0.000405265	0.000307674	0.00314574	0.00257064	0.00286294	0.00104439	0.000954921	0.000997511	0.000569674	0.000492083	0.00056861
YGL232W	1.95801e-36	1.11802e-32	0.000423304	0.000345023	0.000384646	0.00314894	0.000722428	0.000443769	2.58702	0.856017	0.159567	-1.73101	-2.42746	0.000498291	0.000436959	0.000334663	0.000337863	0.00032127	0.000375937	0.000434894	0.00036022	0.000358825	0.00324157	0.00310039	0.00310485	0.000744371	0.000699605	0.000723307	0.000417994	0.000478261	0.000435053
YLL032C	2.07301e-36	1.18348e-32	0.000571376	0.000906865	0.00106517	0.00128267	0.000698885	0.000417468	1.0197	-0.326197	-1.13954	-1.3459	-2.15924	0.000514872	0.000497383	0.000701874	0.000700885	0.00075432	0.00126539	0.000911771	0.000826486	0.00145725	0.00139474	0.00118741	0.00126587	0.00076523	0.000558885	0.000772541	0.000401666	0.000422087	0.00042865
YPL117C	2.30566e-36	1.31607e-32	0.000309923	0.000318884	0.000331026	0.00243689	0.000530541	0.000311929	2.56976	0.566851	-0.06229	-2.00291	-2.63205	0.000390318	0.000304142	0.00023531	0.000322609	0.000327836	0.000306208	0.000361173	0.00035275	0.000279154	0.00211537	0.00284493	0.00235038	0.000531763	0.000568659	0.000491201	0.000317017	0.000324422	0.000294348
YFR015C	2.58279e-36	1.474e-32	0.000227748	0.00191494	0.00135646	0.000585799	0.00116929	0.000416066	1.01935	-0.65805	-1.46014	-1.6774	-2.47948	0.000193987	0.000142476	0.000346782	0.00182025	0.00180108	0.00212351	0.00115314	0.00126293	0.0016533	0.000732394	0.000413529	0.000611473	0.00107264	0.00120524	0.00122998	0.000424797	0.000385095	0.000438307
YKR057W	2.95952e-36	1.6887e-32	0.000308423	0.000248488	0.000266784	0.00472347	0.000982156	0.000579059	3.49621	1.57833	0.85241	-1.91788	-2.6438	0.000358263	0.000304261	0.000262746	0.000223815	0.00027946	0.000242189	0.000265714	0.000325808	0.00020883	0.00567205	0.00481447	0.00368391	0.000892357	0.00133594	0.000718169	0.000721315	0.000595474	0.000420389
YOR020C	3.18199e-36	1.81532e-32	0.00055191	0.000364626	0.000456977	0.00313834	0.000656073	0.00040044	2.27629	0.678329	-0.148541	-1.59796	-2.42483	0.000722948	0.000694399	0.000238384	0.000422456	0.000348137	0.000323285	0.000587605	0.000460666	0.00032266	0.00212016	0.00447765	0.00281722	0.000550896	0.000834883	0.00058244	0.00046434	0.000370791	0.000366189
YCL038C	3.29905e-36	1.88178e-32	0.000654547	0.00209507	0.00240535	0.000551016	0.000339643	0.000336883	-0.206751	-2.26656	-2.4643	-2.05981	-2.25754	0.000569524	0.000632856	0.000761262	0.00229543	0.00189573	0.00209404	0.00243294	0.00209462	0.0026885	0.00062527	0.000434634	0.000593145	0.00029455	0.000342825	0.000381555	0.000289639	0.000395916	0.000325094
YOR136W	3.44664e-36	1.96562e-32	0.00107989	0.00160376	0.00147831	0.00200705	0.00137144	0.000718865	0.825493	-0.208736	-0.929311	-1.03423	-1.7548	0.0012155	0.00126326	0.00076089	0.00201336	0.00125722	0.0015407	0.00183705	0.00133494	0.00126293	0.0019137	0.00210941	0.00199804	0.00112143	0.00163669	0.00135621	0.000713814	0.00068848	0.000754301
YEL011W	3.57565e-36	2.03884e-32	0.000319352	0.00447377	0.00367789	0.000446359	0.0015623	0.000876221	0.365688	-1.44876	-1.92971	-1.81445	-2.2954	0.000287909	0.000306206	0.00036394	0.00424013	0.00440382	0.00477736	0.0034374	0.00346586	0.0041304	0.000360764	0.0005266	0.000451713	0.00174164	0.0013046	0.00164066	0.000904562	0.000821965	0.000902136
YPL247C	4.30319e-36	2.45325e-32	0.000493276	0.00162593	0.00141718	0.00140748	0.00152713	0.000865989	1.3153	-0.0839972	-0.640173	-1.39929	-1.95547	0.000384581	0.000410444	0.000684804	0.00155025	0.00151193	0.0018156	0.00120693	0.00129097	0.00175364	0.0017158	0.00103014	0.0014765	0.00168359	0.00122326	0.00167454	0.000863666	0.000844818	0.000889484
YPL199C	4.44368e-36	2.5329e-32	0.000321681	0.000286955	0.000310582	0.00314956	0.000611732	0.000410305	2.88551	0.845051	0.299977	-2.04046	-2.58554	0.000355434	0.000300899	0.000308711	0.000291174	0.000254537	0.000315154	0.000317686	0.000323417	0.000290642	0.00273476	0.00357024	0.00314369	0.000564471	0.000647067	0.000623658	0.000343614	0.000466397	0.000420904
YOL041C	4.54597e-36	2.59075e-32	0.000469968	0.000440781	0.000436928	0.00320751	0.000885393	0.000507719	2.49395	0.841241	0.17237	-1.65271	-2.32158	0.000453994	0.000401003	0.000554907	0.000365887	0.000398307	0.000558149	0.000436702	0.000350698	0.000523383	0.00335681	0.00308268	0.00318304	0.001023	0.000695864	0.000937317	0.000492	0.000530984	0.000500173
YBR034C	5.82443e-36	3.31876e-32	0.000524463	0.000565058	0.000602781	0.00220044	0.000739476	0.000440679	1.84679	0.326851	-0.365872	-1.51994	-2.21267	0.000542669	0.000507916	0.000522803	0.00058393	0.00055013	0.000561115	0.000679614	0.000458732	0.000669998	0.00236772	0.00193987	0.00229372	0.000794031	0.000670861	0.000753535	0.000418386	0.000453943	0.000449709
YMR099C	6.16635e-36	3.51297e-32	0.000403876	0.000454932	0.000462158	0.0020843	0.000651765	0.00034284	2.07116	0.424202	-0.33033	-1.64696	-2.40149	0.000530017	0.0004586	0.00022301	0.000553355	0.000457541	0.000353901	0.000568296	0.000475805	0.000342372	0.00227843	0.00193564	0.00203883	0.000680576	0.00062337	0.000651349	0.000373211	0.000290481	0.000364828
YEL044W	7.35767e-36	4.19093e-32	0.000321468	0.000497376	0.000563766	0.0018554	0.000858256	0.000485556	2.15951	0.663298	-0.175	-1.49622	-2.33451	0.000378296	0.000328739	0.000257369	0.00052443	0.00050486	0.000462838	0.000669015	0.000501789	0.000520494	0.00172024	0.00192574	0.00192023	0.000644926	0.00107161	0.000858231	0.000475178	0.000498883	0.000482608
YIL129C	8.05437e-36	4.58696e-32	0.00218907	0.00376057	0.00500195	0.000686053	0.000452632	0.000335112	-1.51733	-2.75868	-3.48984	-1.24135	-1.9725	0.00207565	0.00210724	0.00238433	0.00344583	0.00357789	0.004258	0.00444706	0.00474665	0.00581212	0.000535944	0.000773309	0.000748906	0.000397196	0.000515402	0.000445298	0.000329302	0.000332836	0.000343198
YFL009W	8.20413e-36	4.67143e-32	0.000495918	0.000710862	0.000840741	0.00110134	0.000422576	0.000259265	0.986622	-0.613964	-1.3389	-1.60059	-2.32552	0.000422495	0.00046578	0.000599479	0.000642711	0.000714512	0.000775362	0.000768969	0.000844432	0.000908823	0.00113453	0.00104542	0.00112407	0.000374315	0.000404811	0.000488603	0.00022854	0.000272606	0.000276649
YPL228W	9.12706e-36	5.19604e-32	0.000471598	0.000622776	0.00057474	0.00244944	0.000893718	0.000519096	2.1171	0.448198	-0.120279	-1.6689	-2.23738	0.00040403	0.00038806	0.000622704	0.000590138	0.000472721	0.000805468	0.000470133	0.000442311	0.000811775	0.00287681	0.0020685	0.00240302	0.000968159	0.000795582	0.000917414	0.000527226	0.000514902	0.000515161
YJL149W	1.05048e-35	5.97935e-32	0.000265683	0.000583362	0.00087061	0.00122243	0.000826844	0.000560414	1.797	0.428391	-0.541315	-1.3686	-2.33831	0.000194713	0.000163802	0.000438533	0.000476182	0.000422972	0.000850932	0.000617312	0.000757412	0.00123711	0.0016872	0.000705097	0.00127499	0.000990316	0.000630131	0.000860085	0.00050785	0.000577919	0.000595474
YHL003C	1.13458e-35	6.45687e-32	0.000885961	0.000792506	0.000842953	0.0016133	0.000372256	0.000241681	0.784413	-0.88923	-1.41054	-1.67364	-2.19495	0.000897146	0.000825105	0.000935631	0.000619772	0.000678229	0.00107952	0.000740773	0.000754298	0.00103379	0.00141897	0.00188039	0.00154054	0.000357159	0.000412179	0.000347429	0.000251051	0.000237711	0.000236281
YFR037C	1.1769e-35	6.69654e-32	0.000530069	0.000597928	0.000607482	0.00206764	0.000861588	0.000403918	1.74933	0.450799	-0.472888	-1.29853	-2.22221	0.000512731	0.000541036	0.000536441	0.000649781	0.000590649	0.000553355	0.000629466	0.000596291	0.000596688	0.00193987	0.00212016	0.00214288	0.000888276	0.000768588	0.000927901	0.000425344	0.000366189	0.00042022
YGL216W	1.3966e-35	7.94523e-32	0.000602022	0.00107728	0.00122977	0.00110853	0.000650458	0.000412138	0.766084	-0.635378	-1.34139	-1.40146	-2.10747	0.000549473	0.000548584	0.000708008	0.000949925	0.00105335	0.00122856	0.00112162	0.00106542	0.00150228	0.00106358	0.001131	0.001131	0.000645243	0.000643584	0.000662546	0.000393392	0.000430966	0.000412057
YFL054C	1.57755e-35	8.97311e-32	0.000544321	0.00433799	0.00493731	0.000385612	0.00068457	0.000665893	-0.393245	-2.4688	-2.68459	-2.07555	-2.29134	0.000505566	0.00063512	0.000492276	0.00353639	0.00496992	0.00450766	0.00406654	0.00522647	0.00551891	0.000321509	0.000429245	0.000406082	0.000746357	0.000613181	0.000694172	0.000659873	0.000608075	0.000729732
YKL085W	1.76734e-35	1.00509e-31	0.000360217	0.000833186	0.00083863	0.00120031	0.000887359	0.000434499	1.45742	0.079677	-0.788815	-1.37774	-2.24623	0.000474929	0.000410549	0.000195172	0.000980511	0.000900076	0.00061897	0.000944887	0.000941536	0.000629466	0.00125909	0.00117533	0.00116649	0.000780647	0.000973128	0.000908303	0.000479187	0.00037124	0.000453071
YJL117W	1.83936e-35	1.04586e-31	0.00095435	0.0010223	0.00102015	0.00136718	0.000390782	0.000231859	0.468783	-1.15977	-1.69364	-1.62856	-2.16243	0.000986936	0.000919843	0.000956272	0.0010312	0.00102387	0.00101182	0.00110666	0.000970076	0.000983721	0.0011443	0.0016449	0.00131234	0.000322609	0.000478072	0.000371665	0.000212858	0.000257815	0.000224904
YER125W	2.25542e-35	1.28221e-31	0.000801628	0.00119549	0.00120865	0.00139089	0.000709313	0.000425145	0.712598	-0.665043	-1.28386	-1.37764	-1.99646	0.000827859	0.000900515	0.000676509	0.00129857	0.00116862	0.00111928	0.00123075	0.00121982	0.00117538	0.00122339	0.00155089	0.00139839	0.000662546	0.000808285	0.000657109	0.000434968	0.000401097	0.000439371
YFR024C-A	2.66822e-35	1.51661e-31	0.000400866	0.000611643	0.000702588	0.0012997	0.000573348	0.000322827	1.44505	-0.0774637	-0.892094	-1.52251	-2.33714	0.000459373	0.000473327	0.000269898	0.000726949	0.000598358	0.000509621	0.000834409	0.000638168	0.000635186	0.00105162	0.00153364	0.00131384	0.000482034	0.000652894	0.000585115	0.000280857	0.000360682	0.000326941
YBR039W	2.81152e-35	1.59779e-31	0.000417992	0.00073118	0.000769359	0.00159471	0.000745401	0.000509066	1.67067	0.0238793	-0.498959	-1.64679	-2.16963	0.00051528	0.000484543	0.000254153	0.00078741	0.000805181	0.000600949	0.000842479	0.000896286	0.000569311	0.00173654	0.00144352	0.00160407	0.000756555	0.000734974	0.000744673	0.000528767	0.000461453	0.000536978
YNL299W	3.51463e-35	1.99701e-31	0.000601177	0.000718112	0.00078107	0.00153911	0.000588573	0.000334261	1.20098	-0.241948	-0.986722	-1.44293	-2.1877	0.000521678	0.000453994	0.000827859	0.000551384	0.000643057	0.000959895	0.000710263	0.000628036	0.00100491	0.00155828	0.00156516	0.00149388	0.000651349	0.000568167	0.000546202	0.000268812	0.000379689	0.000354282
YCL044C	3.93128e-35	2.23336e-31	0.000662621	0.000960145	0.00109774	0.00139637	0.000720155	0.000453359	0.953446	-0.362159	-1.08552	-1.3156	-2.03896	0.0006643	0.000630675	0.000692889	0.000974694	0.00100436	0.000901377	0.00106308	0.00124686	0.000983281	0.00157625	0.00122895	0.00138392	0.000690169	0.000688936	0.00078136	0.000515161	0.000345338	0.000499577
YIL149C	3.93741e-35	2.23645e-31	0.00157994	0.00216552	0.00260276	0.000914264	0.000325262	0.000293815	-0.716398	-2.35749	-2.71539	-1.64109	-1.99899	0.00178815	0.00169214	0.00125954	0.00205746	0.00214368	0.00229543	0.00266831	0.0022861	0.00285388	0.000593592	0.00129295	0.000856248	0.000353929	0.00029728	0.000324576	0.000333233	0.000273035	0.000275177
YDR172W	4.3613e-35	2.47678e-31	0.000608689	0.000641973	0.000663427	0.00154025	0.000443687	0.000245583	1.18704	-0.434255	-1.09773	-1.6213	-2.28478	0.000660801	0.000682767	0.000482498	0.000701596	0.000674975	0.000549349	0.000749281	0.000655369	0.00058563	0.00148279	0.00154477	0.0015932	0.000485414	0.000381688	0.00046396	0.000249864	0.000227696	0.000259189
YMR015C	4.81032e-35	2.7313e-31	0.000724267	0.000765873	0.000765564	0.00145495	0.000404765	0.000205561	0.898831	-0.754435	-1.44119	-1.65327	-2.34002	0.000595909	0.000605447	0.000971444	0.000539406	0.000579499	0.00117871	0.000603446	0.000594111	0.00109913	0.00204965	0.000741694	0.0015735	0.000403052	0.00040819	0.000403052	0.000208356	0.000190518	0.000217808
YAL048C	6.13474e-35	3.48269e-31	0.000699572	0.00111066	0.00139769	0.00100246	0.000618728	0.000373555	0.4533	-0.735629	-1.61884	-1.18893	-2.07214	0.00062602	0.000590801	0.000881894	0.00106864	0.00100723	0.00125612	0.00125556	0.00122879	0.0017087	0.00104156	0.000861857	0.00110396	0.000635646	0.000517844	0.000702695	0.000309808	0.000428042	0.000382814
YNL134C	6.2393e-35	3.54142e-31	0.000206328	0.000508311	0.000416906	0.00194001	0.000949961	0.000449791	2.65495	0.767168	0.0856259	-1.88779	-2.56933	0.000154717	0.00021062	0.000253648	0.000572979	0.000428859	0.000523094	0.000401978	0.000399702	0.000449037	0.00277432	0.00114033	0.00190537	0.000890393	0.00101408	0.000945412	0.000484401	0.000439627	0.000425344
YGL150C	6.30769e-35	3.57961e-31	0.000752001	0.00124238	0.00149275	0.000869361	0.000445462	0.000292962	0.181992	-1.2673	-1.96314	-1.44929	-2.14513	0.000743375	0.000745571	0.000767058	0.00126555	0.00128834	0.00117324	0.00154207	0.00143605	0.00150012	0.000755118	0.000978641	0.000874323	0.00041907	0.000444334	0.000472981	0.000282908	0.000299434	0.000296544
YLR429W	6.73839e-35	3.82336e-31	0.000229434	0.000415289	0.000469568	0.00104492	0.000426918	0.000193966	1.73457	0.0309558	-0.907147	-1.70362	-2.64172	0.000241242	0.000268778	0.000178283	0.000467468	0.000465138	0.00031326	0.000509303	0.000518282	0.000381118	0.00102242	0.00108219	0.00103014	0.000468412	0.00038763	0.000424711	0.000225237	0.000156118	0.000200542
YOR182C	7.20638e-35	4.08818e-31	0.000199732	0.000147899	0.000168909	0.00328062	0.000346482	0.000208979	3.40724	0.798103	0.186843	-2.60913	-3.22039	0.000246497	0.000206578	0.000146121	0.000139199	0.000164046	0.000140452	0.000206839	0.000183698	0.00011619	0.00200524	0.00476624	0.00307038	0.000252123	0.000481136	0.000306188	0.00022952	0.000202238	0.00019518
YPL211W	8.53967e-35	4.8437e-31	0.00054809	0.00039169	0.000409663	0.00366231	0.000775468	0.000471861	2.49958	0.806301	0.159929	-1.69327	-2.33965	0.000655334	0.000544867	0.00044407	0.0004167	0.000405182	0.000353187	0.000485137	0.000374615	0.000369237	0.00314369	0.004496	0.00334724	0.000799877	0.000777379	0.000749147	0.000536978	0.000430431	0.000448173
YMR049C	8.71238e-35	4.94079e-31	0.000531429	0.000494676	0.000543343	0.00171934	0.000463248	0.000248471	1.49624	-0.0756062	-0.846662	-1.57185	-2.3429	0.000571246	0.000587863	0.000435179	0.000510907	0.000533001	0.000440121	0.000614067	0.000537378	0.000478583	0.00173369	0.00173714	0.0016872	0.000580024	0.000344978	0.000464741	0.000258361	0.000240454	0.000246597
YDR133C	1.00394e-34	5.69234e-31	0.000252773	0.000400248	0.00031137	0.00249478	0.000633529	0.000229036	2.80738	0.533703	-0.304854	-2.27368	-3.11223	0.000144701	0.000105701	0.000507916	0.000257069	0.000335942	0.000607732	0.000220907	0.000275478	0.000437726	0.00520059	0.00115572	0.00112802	0.00079269	0.000781441	0.000326455	0.000319046	0.000245821	0.00012224
YGL211W	1.05311e-34	5.97011e-31	0.0003868	0.000514553	0.000643659	0.00129646	0.000507787	0.000300125	1.48118	-0.0154453	-0.860739	-1.49663	-2.34192	0.000360171	0.000328595	0.000471634	0.00046031	0.000499649	0.000583701	0.000638168	0.000559596	0.000733213	0.00137897	0.00121745	0.00129295	0.000606219	0.000395444	0.000521697	0.000324663	0.000287142	0.000288571
YER019W	1.38719e-34	7.86262e-31	0.000474059	0.000646184	0.000715061	0.00123018	0.000500345	0.000255044	1.18327	-0.304227	-1.15294	-1.48749	-2.33621	0.000439265	0.0004506	0.000532312	0.000702148	0.00065088	0.000585524	0.000718108	0.000752396	0.00067468	0.00141334	0.000898225	0.00137897	0.000512295	0.00045029	0.000538451	0.000232645	0.000267011	0.000265476
YGR264C	1.38796e-34	7.86556e-31	0.000706094	0.000686587	0.000716046	0.00142496	0.000377817	0.00020202	0.902473	-0.695231	-1.37399	-1.5977	-2.27647	0.000757394	0.000766157	0.000594732	0.000764762	0.000703976	0.000591022	0.000796648	0.000766664	0.000584826	0.00149655	0.00134455	0.00143378	0.000424137	0.000318114	0.000391199	0.000223601	0.000171048	0.00021141
YDL132W	1.5173e-34	8.59705e-31	0.000624989	0.00100071	0.00110852	0.000994804	0.000477291	0.000279262	0.58093	-0.906903	-1.61935	-1.48783	-2.20028	0.000619155	0.000626928	0.000628883	0.00102387	0.000947433	0.00103082	0.00105741	0.00109191	0.00117624	0.000796195	0.00126642	0.000921798	0.000447652	0.000526409	0.000457813	0.000256036	0.000293733	0.000288017
YOL115W	1.60942e-34	9.11735e-31	0.000715713	0.0006852	0.000727943	0.00208235	0.000698339	0.000400466	1.39702	0.0233259	-0.703214	-1.37369	-2.10023	0.00061825	0.000525332	0.00100356	0.000549602	0.000551006	0.000954993	0.000612432	0.000585722	0.000985676	0.00251838	0.00156229	0.00216639	0.000768968	0.000609658	0.000716392	0.000371906	0.000409912	0.000419581
YJL186W	1.95765e-34	1.10881e-30	0.0022324	0.00228115	0.00251761	0.000918992	0.000209048	0.000161068	-1.17826	-2.864	-3.22617	-1.68574	-2.04791	0.00230754	0.00201658	0.00237309	0.00237491	0.00207703	0.00239151	0.00253619	0.00241061	0.00260602	0.000923947	0.000959771	0.000873259	0.000208415	0.00019225	0.000226479	0.000169391	0.000148538	0.000165276
YPR016C	2.21792e-34	1.25601e-30	0.000384549	0.000451728	0.000475647	0.00194792	0.000585552	0.000356928	2.03319	0.303	-0.320152	-1.73019	-2.35335	0.000399926	0.00040324	0.000350481	0.000459383	0.000456617	0.000439183	0.000518989	0.000449652	0.0004583	0.00217768	0.00170593	0.00196014	0.000633412	0.000550447	0.000572797	0.000363198	0.000345746	0.00036184
YMR038C	2.24543e-34	1.27136e-30	0.000328478	0.000339143	0.000351219	0.0024775	0.00072558	0.000365197	2.53166	0.879724	0.0420938	-1.65193	-2.48956	0.000369407	0.000377119	0.000238907	0.00041094	0.000314206	0.000292283	0.000415068	0.000334416	0.000304173	0.00288518	0.00208597	0.00246136	0.000726429	0.000721572	0.000728739	0.000386464	0.000338958	0.000370168
YNL239W	2.43567e-34	1.37883e-30	0.000786468	0.00160906	0.00162115	0.001621	0.00139506	0.00087812	0.940911	-0.190507	-0.802204	-1.13142	-1.74312	0.000910264	0.000859426	0.000589713	0.00188018	0.00179912	0.00114788	0.00184571	0.00176217	0.00125556	0.00155001	0.00177935	0.00153364	0.00122692	0.00154606	0.00141222	0.000858821	0.000919908	0.000855631
YLL055W	2.92727e-34	1.65683e-30	0.000634083	0.00182156	0.00256734	0.000611445	0.00028142	0.000487318	-0.0439208	-2.2715	-2.14402	-2.22758	-2.1001	0.000481966	0.000380595	0.00103969	0.00185423	0.00159343	0.00201701	0.00215116	0.00205821	0.00349265	0.000933664	0.000250321	0.00065035	0.000370372	0.000211371	0.000262516	0.000457277	0.000573109	0.000431569
YLL001W	3.11338e-34	1.76186e-30	0.000514849	0.000896088	0.00101725	0.00142392	0.000914711	0.000557178	1.28092	0.0261789	-0.74718	-1.25474	-2.0281	0.000532963	0.000516445	0.000495139	0.000930403	0.000791434	0.000966428	0.000920612	0.000941103	0.00119004	0.00156449	0.00126014	0.00144712	0.00102022	0.000750789	0.000973128	0.000586058	0.000512366	0.000573109
YBL016W	3.41808e-34	1.93395e-30	0.00037103	0.000589735	0.000586454	0.00195666	0.00129945	0.000482448	2.07839	0.999079	-0.229446	-1.07931	-2.30783	0.000302571	0.000257369	0.000553151	0.000475435	0.000523933	0.000769837	0.000472805	0.000435834	0.000850722	0.00279965	0.00120768	0.00186264	0.00157868	0.00103835	0.00128132	0.000456223	0.00050368	0.000487441
YKL128C	3.79859e-34	2.14886e-30	0.000542816	0.000638978	0.000699042	0.00155273	0.000550226	0.000329822	1.33436	-0.179187	-0.863302	-1.51355	-2.19766	0.000574518	0.000542669	0.000511262	0.0007487	0.000570554	0.000597679	0.00074028	0.000659502	0.000697345	0.00145754	0.0016355	0.00156516	0.000485157	0.000603446	0.000562075	0.000306962	0.000329805	0.000352699
YOL117W	3.88858e-34	2.19938e-30	0.000257331	0.000488296	0.000637227	0.000853724	0.000361137	0.0002156	1.36561	-0.337769	-1.17186	-1.70338	-2.53747	0.000144065	0.000162147	0.00046578	0.000445627	0.000353756	0.000665504	0.000477775	0.000564209	0.000869697	0.00103697	0.000639808	0.000884392	0.000394241	0.000323972	0.000365198	0.000199729	0.000235752	0.000211318
YBL078C	4.49627e-34	2.54264e-30	0.000116768	0.000420841	0.000482132	0.00230223	0.00119552	0.00103889	3.34991	1.28096	0.943567	-2.06895	-2.40635	0.000107218	0.000118849	0.000124238	0.000435956	0.000364683	0.000461885	0.00050222	0.000440505	0.00050367	0.00313596	0.0015735	0.00219721	0.00135143	0.00102988	0.00120524	0.00105632	0.00108648	0.000973861
YIL131C	4.99388e-34	2.82354e-30	0.000647297	0.000677245	0.000713442	0.00183458	0.000680939	0.000368151	1.34799	0.00666182	-0.770669	-1.34132	-2.11865	0.000682767	0.000685661	0.000573463	0.000609341	0.000649207	0.000773187	0.000675648	0.000605506	0.000859173	0.00183882	0.00187616	0.00178874	0.000666453	0.000690609	0.000685755	0.00038431	0.000348237	0.000371906
YCR051W	5.22876e-34	2.95582e-30	0.000302723	0.000358307	0.00038081	0.0015434	0.000338068	0.00018118	1.9741	-0.062257	-0.731947	-2.03635	-2.70604	0.000362931	0.000357493	0.000187745	0.0004243	0.000419773	0.000230848	0.000476456	0.000411236	0.000254738	0.000923369	0.00209575	0.00161109	0.000275774	0.000377455	0.000360975	0.000190875	0.000177659	0.000175005
YEL015W	5.58561e-34	3.15699e-30	0.000707438	0.000836818	0.000896781	0.00229501	0.00112963	0.000673739	1.54429	0.384876	-0.356918	-1.15941	-1.90121	0.000638323	0.000527142	0.000956849	0.000720605	0.000652482	0.00113737	0.000790382	0.000687162	0.0012128	0.00264026	0.00183292	0.00241185	0.00123059	0.0009858	0.00117251	0.000636744	0.000659873	0.0007246
YOL103W	6.68289e-34	3.7765e-30	0.000817157	0.00123167	0.00150016	0.00054475	0.000137116	8.78667e-05	-0.494919	-2.39022	-2.95704	-1.8953	-2.46212	0.000830363	0.000895141	0.000725966	0.00117249	0.00139503	0.00112749	0.00148046	0.00158968	0.00143032	0.000358264	0.000758056	0.00051793	0.000106342	0.000177915	0.000127092	8.28e-05	8.09e-05	9.99e-05
YHL013C	6.80481e-34	3.84472e-30	0.000284557	0.000303226	0.000324828	0.00389008	0.00124179	0.000696726	3.30637	1.68392	0.875294	-1.62245	-2.43108	0.000292101	0.000241129	0.000320442	0.000286619	0.000253039	0.000370021	0.000316895	0.000283893	0.000373697	0.00412849	0.00355505	0.00398669	0.00147485	0.000990316	0.00126019	0.000724006	0.000711925	0.000654247
YOL090W	6.82499e-34	3.85544e-30	0.000748536	0.00119402	0.00138165	0.00104586	0.000630112	0.000376517	0.424364	-0.808077	-1.59491	-1.23244	-2.01927	0.000810701	0.000811667	0.000623241	0.00105099	0.00108724	0.00144383	0.00131298	0.00130509	0.00152688	0.000945489	0.00113273	0.00105937	0.000617849	0.000612259	0.000660228	0.000373502	0.000372744	0.000383305
YOL149W	7.05777e-34	3.98623e-30	0.000635015	0.000523612	0.000537414	0.0052504	0.0015258	0.00106155	2.82899	1.35331	0.844947	-1.47568	-1.98405	0.00065623	0.000648086	0.000600729	0.000435214	0.000439745	0.000695878	0.000543969	0.000402736	0.000665537	0.00517619	0.0052875	0.0052875	0.00159716	0.0015294	0.00145084	0.00103465	0.00112048	0.00102953
YMR092C	7.08233e-34	3.99939e-30	0.000514795	0.000749765	0.000739485	0.00141018	0.000710051	0.000333434	1.26816	-0.0673552	-0.921248	-1.33552	-2.18941	0.000526686	0.000529463	0.000488237	0.00078307	0.000674035	0.000792191	0.000730458	0.000720532	0.000767464	0.0014765	0.00131663	0.00143742	0.000765998	0.000612607	0.000751549	0.00037124	0.000283528	0.000345533
YNL131W	8.02938e-34	4.53339e-30	0.00025745	0.000257245	0.000282267	0.00323275	0.000759705	0.000471817	3.14798	1.21958	0.55598	-1.9284	-2.592	0.000322712	0.000307007	0.000142631	0.000251001	0.000304781	0.000215954	0.000305537	0.000321786	0.000219478	0.00276995	0.00387045	0.00305785	0.000657109	0.000921413	0.000700592	0.000512366	0.000440405	0.00046268
YFL013C	8.44516e-34	4.76729e-30	0.000403066	0.000655285	0.000816266	0.00186555	0.000992144	0.000753057	1.92267	0.520046	-0.100744	-1.40262	-2.02341	0.000405599	0.000331275	0.000472325	0.000588007	0.000625539	0.000752308	0.000714494	0.000699788	0.00103452	0.00193564	0.0017158	0.0019452	0.00114292	0.000876678	0.000956832	0.000733667	0.000788754	0.000736751
YDR033W	9.65795e-34	5.45094e-30	0.00131276	0.00189782	0.00166004	0.00070489	0.00021079	7.82e-05	-0.795862	-2.60558	-3.16115	-1.80972	-2.36529	0.00147896	0.0014208	0.00103851	0.00240314	0.00186139	0.00142893	0.00209796	0.00167524	0.00120693	0.000544864	0.000909877	0.000659928	0.000118811	0.000312432	0.000201126	8.24e-05	7.03e-05	8.19e-05
YJL140W	1.0462e-33	5.90373e-30	0.000317369	0.000394515	0.000461904	0.00193144	0.000549537	0.000377616	2.22741	0.379375	-0.225376	-1.84804	-2.45279	0.000319866	0.00031612	0.00031612	0.000365729	0.000354156	0.000463659	0.000511973	0.000418052	0.000455687	0.00119033	0.00270741	0.00189658	0.000379783	0.000723307	0.00054552	0.000351267	0.000378808	0.000402773
YGL258W	1.05233e-33	5.93725e-30	0.000260211	0.000472857	0.000656213	0.000407304	7.7071e-05	3.81333e-05	0.470896	-1.58464	-2.28888	-2.05554	-2.75978	7.11e-05	5.42e-05	0.000655334	0.000378916	0.000536217	0.000503437	0.000586432	0.000649654	0.000732554	0.00071168	0.000191191	0.000319042	0.000112313	5.13e-05	6.76e-05	3.95e-05	3.73e-05	3.76e-05
YJL020C	1.60939e-33	9.07857e-30	0.000517279	0.0010973	0.00114964	0.00109331	0.000806141	0.000465944	0.928003	-0.394047	-1.11441	-1.32205	-2.04241	0.000566332	0.000622124	0.000363382	0.00122551	0.00117055	0.000895838	0.00121982	0.00125053	0.000978566	0.00109699	0.00112151	0.00106144	0.000831968	0.000738851	0.000847605	0.00050685	0.000395303	0.000495679
YER027C	1.91986e-33	1.0828e-29	0.000292525	0.000421303	0.000401622	0.00194192	0.000776554	0.000364944	2.31895	0.727017	-0.105	-1.59194	-2.42395	0.000313783	0.00033025	0.000233541	0.000420406	0.000425885	0.000417619	0.000415704	0.000396766	0.000392395	0.00179728	0.00209389	0.00193459	0.000715898	0.000799253	0.000814511	0.000358041	0.000331027	0.000405764
YLL019C	2.15162e-33	1.2133e-29	0.000665861	0.00183079	0.00247899	0.000649468	0.000507012	0.000501304	-0.0303781	-1.63611	-2.06301	-1.60573	-2.03263	0.000440786	0.000482498	0.0010743	0.00164531	0.00164531	0.00220176	0.00197163	0.0020635	0.00340184	0.000797053	0.000534429	0.000616922	0.00052299	0.000438309	0.000559738	0.000482608	0.000501291	0.000520014
YKL065C	2.4703e-33	1.39275e-29	0.000292991	0.000690347	0.000746008	0.000780505	0.000272119	0.000224425	1.12295	-1.04556	-1.32795	-2.16851	-2.4509	0.000299932	0.000295657	0.000283385	0.000794636	0.000690212	0.000586194	0.000796005	0.000773145	0.000668873	0.000899399	0.000737716	0.0007044	0.000280801	0.000313965	0.000221592	0.000254829	0.000211606	0.00020684
YMR145C	2.59804e-33	1.46451e-29	0.000494328	0.00102291	0.00105207	0.000887923	0.00040075	0.000289996	0.713491	-1.13272	-1.51335	-1.84621	-2.22684	0.000498645	0.000566332	0.000418007	0.00112496	0.0010918	0.000851981	0.00117325	0.0012395	0.000743459	0.000841603	0.000929967	0.000892198	0.000405959	0.000368366	0.000427925	0.000306698	0.000272164	0.000291126
YNL132W	2.63947e-33	1.4876e-29	0.000769054	0.000788234	0.000852663	0.0012969	0.000348642	0.000222022	0.671859	-0.953257	-1.50543	-1.62512	-2.17729	0.000833217	0.000835623	0.000638323	0.000891891	0.00089555	0.000577262	0.00097322	0.000934412	0.000650358	0.00119422	0.0014123	0.00128418	0.000383783	0.000306738	0.000355405	0.000221458	0.000219227	0.000225381
YPL178W	2.92862e-33	1.65028e-29	0.000242035	0.000308986	0.000321966	0.00274661	0.000819541	0.000493679	2.98205	1.12941	0.47274	-1.85265	-2.50931	0.000269898	0.000248131	0.000208077	0.000333304	0.000300922	0.000292731	0.000342122	0.00033883	0.000284945	0.00320643	0.00220604	0.00282735	0.000788105	0.000807643	0.000862875	0.000490651	0.000484401	0.000505985
YOL128C	3.25872e-33	1.83597e-29	0.000512618	0.000461372	0.000523538	0.00240301	0.000867096	0.000422742	1.99422	0.762823	-0.24539	-1.2314	-2.23961	0.000212859	0.000211325	0.00111367	0.000249574	0.000229313	0.00090523	0.000341884	0.00034314	0.000885591	0.00340441	0.00129138	0.00251323	0.00104729	0.000644926	0.000909069	0.000444455	0.00042572	0.000398051
YFR016C	3.26276e-33	1.83791e-29	0.000263769	0.000540871	0.000606259	0.00113115	0.000527902	0.000332675	1.70264	-0.0285536	-0.680944	-1.73119	-2.38358	0.000300307	0.000316515	0.000174484	0.000556454	0.000601249	0.00046491	0.000615549	0.000668129	0.0005351	0.000845833	0.00141102	0.0011366	0.000553476	0.000477126	0.000553105	0.000352294	0.000296105	0.000349627
YDL134C	3.33043e-33	1.8757e-29	0.000376511	0.000654301	0.000655575	0.00119697	0.000540126	0.000296705	1.40572	-0.229867	-0.894819	-1.63558	-2.30054	0.000300899	0.00040403	0.000424605	0.000675737	0.000697389	0.000589776	0.000600236	0.000711396	0.000655092	0.0010662	0.00133048	0.00119422	0.000550447	0.00054028	0.00052965	0.000280012	0.000310669	0.000299434
YGL196W	3.49685e-33	1.96908e-29	0.000529146	0.000701318	0.000776663	0.00124854	0.000432557	0.000292535	1.07499	-0.571058	-1.11837	-1.64605	-2.19337	0.000479777	0.00051338	0.000594281	0.000790311	0.000658879	0.000654763	0.000816971	0.000714494	0.000798525	0.00138392	0.0011067	0.00125502	0.00040916	0.000421547	0.000466965	0.000290481	0.000288847	0.000298278
YOL148C	3.53915e-33	1.99254e-29	0.000881651	0.0011763	0.00132313	0.00151523	0.000767888	0.000529199	0.70662	-0.545498	-1.15138	-1.25212	-1.858	0.000799592	0.000766666	0.00107869	0.00107477	0.00110035	0.00135379	0.00116461	0.00109913	0.00170565	0.00123696	0.00179728	0.00151146	0.000795582	0.000708205	0.000799877	0.000576471	0.000508746	0.00050238
YOL138C	3.71002e-33	2.08837e-29	0.000885187	0.00164635	0.00229738	0.000718771	0.000522212	0.000387432	-0.260863	-1.45838	-2.25017	-1.19752	-1.9893	0.000671556	0.000817468	0.00116654	0.00146434	0.00167559	0.00179912	0.00212049	0.00221924	0.00255243	0.00070527	0.000684634	0.000766408	0.000525684	0.000522327	0.000518624	0.000383305	0.000382559	0.000396432
YIL033C	3.74881e-33	2.10983e-29	0.000384069	0.000857285	0.000720782	0.00170614	0.00102181	0.000590927	1.85527	0.224284	-0.241754	-1.63098	-2.09702	0.000392775	0.000422917	0.000336516	0.000978658	0.000853914	0.000739282	0.000745625	0.000732773	0.000683949	0.0016344	0.00177619	0.00170784	0.000987442	0.000996079	0.00108191	0.000607448	0.000570069	0.000595263
YKL208W	3.77699e-33	2.12531e-29	0.000435062	0.000614967	0.000729655	0.00199882	0.00101211	0.000646872	1.93084	0.622651	-0.147728	-1.30819	-2.07857	0.000331708	0.000336126	0.000637352	0.000531838	0.000417512	0.00089555	0.000647012	0.000617862	0.000924091	0.00270248	0.00120264	0.00209136	0.00114001	0.000838754	0.00105756	0.00061457	0.000686201	0.000639846
YNL037C	3.84994e-33	2.16598e-29	0.000715311	0.00101654	0.00108282	0.00176462	0.00128654	0.000619678	1.17303	0.307281	-0.700786	-0.86575	-1.87382	0.000811667	0.000813182	0.000521085	0.00117443	0.000801003	0.0010742	0.00137534	0.000944887	0.000928237	0.0016188	0.0019521	0.00172295	0.00115242	0.00142096	0.00128625	0.000654247	0.000570982	0.000633804
YPR165W	4.12343e-33	2.31943e-29	0.000280783	0.00035477	0.000377146	0.00157391	0.000429788	0.000243924	2.07703	0.211277	-0.44909	-1.86575	-2.52612	0.000333185	0.00030841	0.000200754	0.000383636	0.000362304	0.000318371	0.00042648	0.000376539	0.000328419	0.00160163	0.00153529	0.00158481	0.000379388	0.000495509	0.000414466	0.000236445	0.000253689	0.000241639
YFL023W	4.3759e-33	2.461e-29	0.000280424	0.00035083	0.000422565	0.00162622	0.000465151	0.000313627	2.12217	0.313073	-0.32275	-1.8091	-2.44492	0.000308154	0.00024614	0.000286979	0.000320712	0.000392666	0.000339112	0.000454318	0.00042935	0.000384027	0.00146632	0.00177532	0.00163701	0.000542295	0.000394015	0.000459144	0.000298485	0.000334316	0.000308079
YOL146W	4.69486e-33	2.63992e-29	0.000358615	0.000375932	0.000454502	0.00218449	0.00068438	0.00043691	2.26539	0.696745	-0.0447974	-1.56865	-2.31019	0.000428503	0.000301546	0.000345795	0.000351596	0.00033749	0.00043871	0.00042436	0.000483854	0.000455291	0.00163155	0.00263121	0.00229071	0.000641324	0.000816459	0.000595356	0.000413763	0.000460422	0.000436544
YPL269W	4.7492e-33	2.67e-29	0.000845235	0.0010557	0.00129423	0.000988773	0.000378204	0.000273385	0.19984	-1.23723	-1.84365	-1.43707	-2.04349	0.000789771	0.00051528	0.00123065	0.000922714	0.000832025	0.00141236	0.00117624	0.00105741	0.00164903	0.000861857	0.00101012	0.00109434	0.000396576	0.000331914	0.000406121	0.000323257	0.000260109	0.00023679
YGL092W	5.34156e-33	3.00249e-29	0.000755052	0.000796321	0.000894614	0.00115947	0.00040047	0.000207395	0.547643	-0.814975	-1.62918	-1.36262	-2.17682	0.000700086	0.000734206	0.000830863	0.0007856	0.000746469	0.000856893	0.000906872	0.000839154	0.000937817	0.00115829	0.00111244	0.00120768	0.00043661	0.00034619	0.000418611	0.000228845	0.000180984	0.000212357
YFR055W	5.42379e-33	3.04817e-29	0.000366245	0.00020593	0.000260525	0.00175358	0.000133942	9.15e-05	1.94409	-0.358954	-0.844652	-2.30305	-2.78874	0.000386729	0.000373627	0.000338379	0.000233229	0.000218875	0.000165686	0.000283211	0.00028056	0.000217804	0.002173	0.00127142	0.00181631	0.000149171	0.000115315	0.000137339	8.87e-05	8.98e-05	9.6e-05
YNL306W	5.50732e-33	3.09457e-29	0.000521252	0.00072049	0.000770611	0.0026337	0.0011004	0.00081747	2.10088	0.537576	0.0739047	-1.5633	-2.02697	0.000651405	0.000545605	0.000366745	0.000793247	0.000657798	0.000710424	0.000814529	0.000616819	0.000880486	0.0014497	0.00379077	0.00266064	0.000682202	0.00150344	0.00111556	0.000751265	0.000837479	0.000863666
YNL098C	6.89451e-33	3.87334e-29	0.000260895	0.000331518	0.000333318	0.00260394	0.000980447	0.000464456	2.83534	1.28356	0.365939	-1.55178	-2.4694	0.000260614	0.000252335	0.000269737	0.000341967	0.000296838	0.00035575	0.000350698	0.000307674	0.000341581	0.0031209	0.00206542	0.00262551	0.00100561	0.000945412	0.000990316	0.000499577	0.000408473	0.000485318
YJL079C	7.69479e-33	4.32216e-29	0.000223532	0.00114837	0.00153203	0.000478229	0.000492112	0.000420844	0.79867	-1.05003	-1.60937	-1.8487	-2.40804	0.000248516	0.000208077	0.000214002	0.00141496	0.00126539	0.000764762	0.00182414	0.00141575	0.00135622	0.000404577	0.000578068	0.000452042	0.000265614	0.000737148	0.000473574	0.00037714	0.000492	0.000393392
YHR065C	7.97378e-33	4.47807e-29	0.00039128	0.000433336	0.000463352	0.00222366	0.000826933	0.000431033	2.19462	0.774147	-0.0820994	-1.42048	-2.27672	0.000372529	0.000358992	0.000442319	0.000390862	0.000432075	0.00047707	0.000478066	0.00040994	0.00050205	0.00268587	0.00179883	0.00218629	0.00107161	0.000532511	0.000876678	0.00042824	0.0004091	0.000455759
YJL128C	8.16342e-33	4.58376e-29	0.000428065	0.000724945	0.000818911	0.0010178	0.000485779	0.0002899	1.05262	-0.479468	-1.19396	-1.53209	-2.24658	0.000409379	0.000411699	0.000463116	0.000696436	0.0006928	0.0007856	0.000797662	0.000747301	0.000911771	0.000967868	0.00108127	0.00100427	0.000510006	0.000452769	0.000494563	0.000292993	0.000284519	0.000292189
YGL227W	9.17746e-33	5.15223e-29	0.000514714	0.00152088	0.00162649	0.000967966	0.000910075	0.000648194	0.776615	-0.671258	-1.18398	-1.44787	-1.96059	0.000521085	0.000474669	0.000548388	0.00133249	0.00137723	0.00185292	0.00135102	0.00143382	0.00209462	0.00090513	0.00107936	0.000919405	0.000873165	0.000903759	0.000953301	0.00056861	0.000693314	0.000682658
YGL167C	9.20124e-33	5.16465e-29	0.00167688	0.00269822	0.00344195	0.000646205	0.000316004	0.00025409	-1.22873	-2.68989	-3.24815	-1.46116	-2.01942	0.00160389	0.00170106	0.00172568	0.00268087	0.00277749	0.00263631	0.00333135	0.0033638	0.00363071	0.00043063	0.000837972	0.000670014	0.000276308	0.000376055	0.00029565	0.00022936	0.000275409	0.0002575
YKL221W	1.29369e-32	7.26018e-29	0.000406534	0.00197607	0.00328304	0.000176062	0.000135468	0.000164043	-0.828738	-3.03208	-3.57852	-2.20334	-2.74978	0.000171957	5.92e-05	0.000988445	0.00161652	0.00209576	0.00221594	0.00246649	0.00325723	0.00412542	0.000227072	8.28e-05	0.000218314	0.000205304	7.26e-05	0.0001285	3.42e-05	0.000261716	0.000196212
YJL187C	1.30673e-32	7.33208e-29	0.000863078	0.00121737	0.00145203	0.000737332	0.000265172	0.000181636	-0.19726	-1.79346	-2.37832	-1.5962	-2.18106	0.000869955	0.000719031	0.00100025	0.00116683	0.00119695	0.00128834	0.00139281	0.00140923	0.00155404	0.00071128	0.000753266	0.00074745	0.000226901	0.000329957	0.000238658	0.000197071	0.000156878	0.000190959
YPL268W	1.42168e-32	7.97561e-29	0.00141707	0.00208365	0.00242549	0.00116155	0.000687184	0.000488499	-0.262131	-1.44792	-2.06302	-1.18579	-1.80088	0.00111745	0.000872533	0.00226123	0.00148468	0.00154759	0.00321869	0.00167151	0.0016533	0.00395166	0.00134945	0.00120153	0.000933664	0.000721187	0.000657109	0.000683255	0.000426661	0.000548184	0.000490651
YPL245W	1.59896e-32	8.96854e-29	0.000629784	0.000711128	0.000828548	0.00135565	0.000399157	0.000315541	0.975969	-0.677975	-1.12132	-1.65394	-2.09729	0.00056999	0.000575986	0.000743375	0.000697389	0.000717997	0.000717997	0.000821194	0.000918825	0.000745625	0.00121038	0.00146228	0.0013943	0.000408838	0.000351469	0.000437163	0.00029495	0.000315076	0.000336597
YGL222C	1.70513e-32	9.56236e-29	0.000250218	0.000385769	0.000379158	0.00428555	0.0017535	0.00107066	3.56971	1.88734	1.2527	-1.68237	-2.31701	0.000214741	0.000197859	0.000338053	0.000370157	0.000332823	0.000454328	0.000326763	0.000368999	0.000441713	0.00558533	0.00310485	0.00416646	0.00195174	0.00164537	0.00166339	0.00116605	0.0010053	0.00104062
YDL153C	1.91339e-32	1.07284e-28	8.6131e-05	0.000128147	0.000157835	0.00267486	0.00049234	0.000343019	3.7554	1.30008	0.735003	-2.45532	-3.0204	9.22e-05	0.000101993	6.42e-05	0.00011303	0.000170322	0.000101089	0.000170636	0.000190639	0.00011223	0.00218804	0.00317768	0.00265887	0.000545813	0.000434187	0.000497021	0.000342769	0.00035577	0.000330517
YML052W	2.90682e-32	1.62956e-28	0.000811908	0.000909924	0.000878252	0.00115913	0.000380936	0.000178211	0.456532	-1.03853	-1.74006	-1.49506	-2.19659	0.000783735	0.000761262	0.000890726	0.00085783	0.000774578	0.00109737	0.000799108	0.00078266	0.00105299	0.000941584	0.00142006	0.00111575	0.000248255	0.000533282	0.000361271	0.000164492	0.000181953	0.000188189
YPL253C	3.0185e-32	1.69187e-28	0.000393622	0.00054492	0.000653453	0.00158224	0.000655342	0.000431975	1.72691	0.221377	-0.486048	-1.50554	-2.21296	0.000330489	0.000270888	0.00057949	0.000413603	0.000301774	0.000919383	0.000444063	0.000458884	0.00105741	0.00179592	0.00139991	0.00155089	0.000665361	0.000662546	0.000638118	0.000442887	0.000424797	0.00042824
YKR013W	3.14483e-32	1.76236e-28	0.000401575	0.000652653	0.000721894	0.0013659	0.000891798	0.000388446	1.5088	0.388638	-0.726547	-1.12016	-2.23535	0.000452138	0.000384046	0.000368542	0.000718926	0.000642149	0.000596883	0.000776858	0.000748474	0.000640351	0.00199804	0.000668535	0.00143113	0.000936026	0.000835609	0.000903759	0.000452787	0.000305412	0.00040714
YAL026C	3.18767e-32	1.78605e-28	0.0020946	0.00262124	0.00300509	0.000847494	0.000328791	0.000243116	-1.19398	-2.60833	-3.10228	-1.41435	-1.90831	0.00204856	0.00205411	0.00218113	0.00260391	0.00265591	0.00260391	0.00306632	0.00285917	0.00308978	0.000675819	0.00105534	0.000811322	0.000299277	0.000346851	0.000340245	0.000237966	0.000248619	0.000242762
YBL081W	3.31275e-32	1.8558e-28	0.000398106	0.000448491	0.000490975	0.00164161	0.00054893	0.000299931	1.76383	0.234381	-0.54001	-1.52945	-2.30384	0.000374328	0.0003656	0.00045439	0.000415963	0.000397672	0.000531838	0.000480629	0.00047449	0.000517806	0.00149259	0.00179674	0.0016355	0.000528732	0.000575037	0.000543022	0.000303897	0.000319046	0.000276849
YCR093W	3.42034e-32	1.91573e-28	0.00150823	0.00235608	0.00277235	0.000630007	0.000316751	0.000200557	-1.1174	-2.50077	-3.17004	-1.38336	-2.05264	0.00170702	0.00177321	0.00104445	0.00238298	0.00242602	0.00225925	0.00262534	0.0028212	0.00287051	0.000411797	0.000870365	0.00060786	0.00026536	0.000362878	0.000322014	0.000197298	0.000190997	0.000213375
YGL097W	3.46923e-32	1.94277e-28	0.000359823	0.000373235	0.000403587	0.00153528	0.000443832	0.00020724	1.78461	0.192666	-0.676616	-1.59194	-2.46123	0.000422917	0.000405599	0.000250954	0.000414934	0.000404479	0.000300292	0.000492474	0.000399536	0.000318752	0.00150003	0.00156105	0.00154477	0.000488603	0.00038922	0.000453673	0.000214016	0.000188423	0.000219281
YHR069C	3.47814e-32	1.94741e-28	0.000330602	0.000416313	0.000469545	0.00190191	0.000774515	0.000410756	2.16359	0.737077	-0.151314	-1.42651	-2.3149	0.000297913	0.000284841	0.000409052	0.00036152	0.000375515	0.000511903	0.000427058	0.000411485	0.000570093	0.0024267	0.00135728	0.00192176	0.000943143	0.00054552	0.000834883	0.000438307	0.000385488	0.000408473
YGL011C	3.97501e-32	2.22521e-28	0.000301282	0.00042141	0.000426797	0.0016639	0.000519029	0.000324083	2.07986	0.238797	-0.299637	-1.84106	-2.3795	0.000379494	0.000361295	0.000163058	0.000495476	0.000449231	0.000319524	0.000501789	0.000445853	0.00033275	0.00162116	0.00181227	0.00155828	0.000473962	0.000577105	0.000506019	0.000330257	0.000323198	0.000318793
YLR257W	3.99221e-32	2.23444e-28	0.000202589	0.000433674	0.000466575	0.00139671	0.000601939	0.000399128	2.23006	0.382302	-0.175942	-1.84776	-2.406	0.000199683	0.000195082	0.000213001	0.000509992	0.000404383	0.000386647	0.000465495	0.000471413	0.000462817	0.0015666	0.00120348	0.00142006	0.000670344	0.000527949	0.000607524	0.000361626	0.000414244	0.000421514
YFR051C	4.13119e-32	2.31181e-28	0.000841508	0.00104418	0.00099988	0.00186533	0.000978908	0.000522754	1.04532	-0.0831757	-0.800157	-1.1285	-1.84548	0.000908202	0.000971946	0.000644377	0.00123039	0.00105196	0.000850183	0.00111898	0.00100491	0.000875752	0.00170672	0.00195515	0.00193412	0.000948977	0.000991668	0.000996079	0.000524504	0.000492441	0.000551318
YDR450W	4.26625e-32	2.38697e-28	0.000306298	0.000244876	0.000253256	0.00224714	0.000396968	0.000203712	2.47075	0.501638	-0.204933	-1.96911	-2.67568	0.000402607	0.000324518	0.000191769	0.000228541	0.000300572	0.000205516	0.000273635	0.000311643	0.000174491	0.00196014	0.002619	0.00216229	0.000347371	0.000449103	0.000394431	0.000215908	0.000182521	0.000212706
YAL025C	4.96892e-32	2.77961e-28	0.000197518	0.000194786	0.000219227	0.00464312	0.00122991	0.000681356	3.90324	2.0973	1.23802	-1.80593	-2.66522	0.000219429	0.000190647	0.000182479	0.000146707	0.000200554	0.000237098	0.000244914	0.000168006	0.00024476	0.00470134	0.0043538	0.00487423	0.00145084	0.00101805	0.00122083	0.000642438	0.000706222	0.000695409
YIL038C	5.31913e-32	2.97499e-28	0.000315377	0.000372395	0.000387368	0.00140078	0.000368959	0.000189865	1.80238	-0.0100853	-0.709785	-1.81246	-2.51216	0.000299877	0.000309281	0.000336973	0.000352967	0.000342336	0.000421882	0.000361697	0.000366998	0.000433409	0.00126133	0.00156748	0.00137354	0.0003482	0.000396006	0.00036267	0.000203881	0.000166674	0.000199041
YCR011C	5.70373e-32	3.18953e-28	0.00138163	0.00208901	0.002309	0.000650011	0.000242568	0.000165411	-0.96277	-2.60412	-3.0853	-1.64135	-2.12253	0.00136543	0.00138578	0.00139369	0.00207913	0.00184837	0.00233952	0.00218374	0.00205225	0.00269102	0.000662177	0.000679565	0.00060829	0.000219016	0.000281246	0.000227443	0.000156545	0.000190875	0.000148812
YMR307W	6.21907e-32	3.47708e-28	0.00215758	0.00223088	0.0022518	0.0010375	0.000342104	0.000203668	-0.975946	-2.34469	-2.86998	-1.36874	-1.89404	0.00262227	0.00242969	0.0014208	0.00262774	0.00241184	0.00165307	0.00260602	0.00252287	0.00162652	0.00100051	0.00104842	0.00106358	0.000287976	0.000412637	0.0003257	0.000230275	0.000173254	0.000207476
YJL143W	6.80891e-32	3.80618e-28	0.000208183	0.000276734	0.000293441	0.00294821	0.00096608	0.000523654	3.22135	1.45084	0.637496	-1.7705	-2.58385	0.000218163	0.000245382	0.000161003	0.000299848	0.000290994	0.000239359	0.000363815	0.000283339	0.00023317	0.00203979	0.00409283	0.00271202	0.000589932	0.00144289	0.000865421	0.000493333	0.000628279	0.00044935
YML115C	6.89886e-32	3.85578e-28	0.00206377	0.00248436	0.00259634	0.00159204	0.000743151	0.000605904	-0.350941	-1.59225	-1.90252	-1.24131	-1.55158	0.00214368	0.00203107	0.00201658	0.00230849	0.00226741	0.00287718	0.00249193	0.00239004	0.00290705	0.00121298	0.00190239	0.00166076	0.000542778	0.000960247	0.000726429	0.00058964	0.000616199	0.000611874
YCR077C	7.05608e-32	3.94294e-28	0.000902362	0.00117065	0.00114818	0.00151377	0.00076564	0.000435725	0.675833	-0.542849	-1.18903	-1.21868	-1.86486	0.000886523	0.000964489	0.000856075	0.00121777	0.00110865	0.00118552	0.00111608	0.00110071	0.00122775	0.00125502	0.0016519	0.0016344	0.000771033	0.000728993	0.000796895	0.00045544	0.000398947	0.000452787
YBL088C	7.27071e-32	4.06215e-28	0.00225233	0.00328416	0.00456762	0.000437842	0.000192495	0.000119658	-2.08662	-3.44168	-4.28474	-1.35506	-2.19813	0.00157881	0.00170702	0.00347115	0.00271044	0.00293107	0.00421097	0.00373287	0.00397724	0.00599275	0.000521423	0.000307927	0.000484177	0.000197221	0.000170886	0.000209378	0.00012322	0.000115625	0.000120129
YML108W	7.61698e-32	4.25484e-28	0.000212249	0.000248394	0.000258629	0.0038142	0.000777805	0.000641819	3.56221	1.2831	1.00697	-2.2791	-2.55524	0.000230656	0.000120313	0.000285779	0.000209607	0.00018207	0.000353506	0.000195464	0.00026464	0.000315782	0.00355505	0.00446311	0.00342444	0.000753535	0.000832614	0.000747266	0.000611874	0.000739581	0.000574001
YJR064W	8.35844e-32	4.66819e-28	0.000605403	0.000604565	0.000608317	0.00183965	0.000565818	0.00032683	1.43263	-0.0791909	-0.703734	-1.51182	-2.13637	0.000710954	0.000724337	0.000380919	0.000732952	0.000635677	0.000445067	0.000735079	0.000630989	0.000458884	0.00159763	0.0021266	0.00179474	0.000515402	0.000604946	0.000577105	0.000322868	0.000328654	0.000328969
YFL024C	8.83631e-32	4.93419e-28	0.00077589	0.00136497	0.00175958	0.000709058	0.0004068	0.000288289	-0.111733	-1.49354	-2.2003	-1.38181	-2.08857	0.000614362	0.000589213	0.0011241	0.0010081	0.00115514	0.00193168	0.00138894	0.00135363	0.00253619	0.00067284	0.000778515	0.000675819	0.000371988	0.000415508	0.000432905	0.000271884	0.000317864	0.000275118
YMR027W	1.04e-31	5.8063e-28	0.000312093	0.000478381	0.0005297	0.00159043	0.000716441	0.00042052	1.98273	0.48259	-0.265029	-1.50014	-2.24776	0.000376491	0.000350937	0.000208852	0.000521731	0.000459517	0.000453895	0.000581252	0.000526346	0.000481503	0.00145502	0.00173026	0.00158601	0.000646571	0.000804327	0.000698424	0.000407746	0.000435053	0.000418761
YDL188C	1.0686e-31	5.96495e-28	0.000441406	0.000665005	0.000645362	0.00135822	0.000487632	0.000318324	1.39533	-0.369027	-0.802898	-1.76435	-2.19822	0.000482892	0.000512731	0.000328595	0.000738045	0.000739282	0.000517687	0.000617862	0.000713917	0.000604308	0.001014	0.00172024	0.0013404	0.000387147	0.000620313	0.000455437	0.00029403	0.000334597	0.000326345
YKR059W	1.14115e-31	6.36875e-28	0.000315797	0.000386836	0.000373695	0.00142843	0.0004641	0.000183336	1.82697	0.204364	-0.701079	-1.6226	-2.52805	0.000417543	0.000372529	0.000157319	0.000329579	0.000656928	0.000174	0.000318408	0.000651925	0.000150751	0.00149388	0.00184833	0.000943075	0.000406535	0.000768968	0.000216797	0.000203739	0.000236281	0.000109987
YLR022C	1.19627e-31	6.67518e-28	0.000301666	0.000275975	0.000313893	0.00347248	0.00113005	0.00056016	3.08813	1.6563	0.647468	-1.43183	-2.44066	0.000281995	0.000256822	0.000366182	0.000231234	0.000206602	0.00039009	0.000317399	0.00024476	0.00037952	0.00456912	0.00236171	0.0034866	0.00122326	0.00100561	0.00116129	0.000494216	0.000607346	0.000578918
YHR099W	1.26439e-31	7.05406e-28	0.00152105	0.00219839	0.00286455	0.000465217	0.000149857	0.000102617	-1.48617	-3.09867	-3.73956	-1.6125	-2.25339	0.00173235	0.0018145	0.00101629	0.00231834	0.00250883	0.001768	0.00298642	0.00313149	0.00247573	0.000333749	0.000629144	0.000432757	0.000124995	0.000183587	0.000140989	0.000111297	8.97e-05	0.000106855
YGL133W	1.27976e-31	7.1385e-28	0.000291832	0.000469255	0.000581438	0.000770848	0.000288246	0.000142756	1.11145	-0.52849	-1.41355	-1.63994	-2.525	0.000238907	0.000240977	0.000395612	0.000408969	0.000413938	0.000584858	0.00051579	0.000509499	0.000719024	0.000919405	0.000605266	0.000787874	0.000330949	0.000248615	0.000285175	0.000134876	0.000144853	0.000148538
YDL148C	1.28429e-31	7.16247e-28	0.000609446	0.000611368	0.000636421	0.00173736	0.000533404	0.000326663	1.34731	-0.162414	-0.758832	-1.50973	-2.10615	0.00059814	0.000604825	0.000625374	0.000574431	0.000621881	0.000637793	0.000651794	0.000578756	0.000678714	0.00173026	0.0017338	0.00174802	0.000608378	0.000446021	0.000545813	0.000267455	0.000377936	0.000334597
YBL033C	1.29598e-31	7.22638e-28	0.000318084	0.000509424	0.000589593	0.00170966	0.000967381	0.000521262	2.06007	0.787898	-0.145886	-1.27217	-2.20596	0.00028266	0.000292256	0.000379336	0.000481044	0.000389044	0.000658184	0.000525527	0.000498649	0.000744604	0.00227495	0.00114808	0.00170593	0.00110857	0.000779492	0.00101408	0.000539641	0.00050811	0.000516035
YFL034W	1.39144e-31	7.7573e-28	0.000926167	0.00124295	0.0014775	0.000972722	0.000430111	0.000297639	0.0627607	-1.30755	-1.93323	-1.37031	-1.99599	0.000872148	0.000835281	0.00107107	0.00104049	0.00117171	0.00151666	0.00133636	0.00113323	0.00196291	0.00085875	0.00108851	0.000970907	0.000364609	0.000462139	0.000463584	0.000288339	0.000335984	0.000268593
YPL085W	1.39529e-31	7.77734e-28	0.000719074	0.0010845	0.00126741	0.000710365	0.000295398	0.00017713	-0.0150364	-1.53385	-2.21985	-1.51882	-2.20481	0.000803181	0.000926465	0.000427577	0.00116334	0.00132737	0.000762793	0.00140398	0.00144849	0.000949758	0.000525425	0.000915226	0.000690445	0.000258455	0.000333189	0.00029455	0.000190997	0.000150209	0.000190183
YMR276W	1.42719e-31	7.9537e-28	0.000292368	0.000351996	0.000325091	0.0018959	0.000577923	0.0002577	2.28695	0.563416	-0.236346	-1.72354	-2.5233	0.000342827	0.00037874	0.000155536	0.000429566	0.000414364	0.000212059	0.000374331	0.000380316	0.000220625	0.00160674	0.00215418	0.00192678	0.000529303	0.000611447	0.00059302	0.000291619	0.000215251	0.00026623
YNL310C	1.50221e-31	8.37029e-28	0.000388651	0.00061862	0.000609921	0.00293312	0.00148444	0.000974684	2.58344	1.11823	0.584119	-1.46521	-1.99932	0.000440399	0.00040738	0.000318175	0.000733896	0.000563357	0.000558608	0.000614989	0.000589836	0.000624937	0.00232125	0.00368391	0.00279421	0.00125471	0.00191169	0.00128691	0.000922333	0.00105632	0.000945402
YDR001C	1.53973e-31	8.57785e-28	0.000288545	0.000954472	0.00101315	0.000786272	0.000762276	0.000415788	1.14773	-0.284066	-1.07935	-1.4318	-2.22708	0.000260328	0.000253382	0.000351925	0.000965235	0.000874833	0.00102335	0.000928237	0.000977984	0.00113323	0.000957359	0.000586016	0.000815442	0.000815349	0.000665361	0.000806118	0.000414987	0.000391362	0.000441015
YAL033W	1.6124e-31	8.98107e-28	0.000242142	0.000288176	0.000296036	0.00302857	0.000958315	0.000528198	3.11694	1.39957	0.638623	-1.71737	-2.47832	0.000265251	0.000232387	0.000228789	0.000312875	0.000279771	0.000271882	0.000305665	0.000302031	0.000280413	0.00365205	0.00250708	0.00292658	0.000926226	0.000978345	0.000970374	0.000549483	0.000522744	0.000512366
YLR304C	1.66265e-31	9.25929e-28	0.00227739	0.0029869	0.00288654	0.00216165	0.00214445	0.00101203	-0.0713586	-0.456159	-1.40848	-0.384801	-1.33712	0.00244594	0.0025913	0.00179492	0.00287718	0.00227239	0.00381112	0.00294172	0.00230845	0.00340944	0.00222339	0.00203883	0.00222273	0.00227126	0.0019303	0.00223179	0.000966614	0.00100351	0.00106597
YIL128W	1.67252e-31	9.31259e-28	0.000749238	0.000965725	0.00108581	0.00114219	0.000489922	0.000311626	0.537646	-0.831043	-1.48025	-1.36869	-2.01789	0.000701017	0.000631928	0.00091477	0.00071836	0.000877903	0.00130091	0.000923499	0.000921722	0.00141221	0.00099983	0.00124323	0.00118351	0.000481136	0.000480623	0.000508007	0.000348449	0.000292512	0.000293916
YBL071W-A	1.76612e-31	9.83198e-28	0.000303278	0.000279695	0.000309698	0.00466787	0.00141046	0.000812561	3.49695	1.93463	1.11627	-1.56232	-2.38068	0.000233624	0.000203162	0.000473047	0.000224906	0.000177359	0.00043682	0.000284945	0.000259067	0.000385082	0.0043399	0.00520059	0.00446311	0.00121863	0.00165354	0.00135923	0.00079929	0.000809844	0.00082855
YJL078C	1.76768e-31	9.83892e-28	0.000504526	0.000526953	0.000601845	0.000769822	0.000119894	6.06333e-05	0.510145	-1.42791	-1.99332	-1.93805	-2.50347	0.000351925	0.000456944	0.000704708	0.000563357	0.000536457	0.000481044	0.000598872	0.000628382	0.000578281	0.000748043	0.000764891	0.000796532	0.000110146	0.000132167	0.00011737	6.96e-05	4.93e-05	6.3e-05
YML097C	1.8277e-31	1.01712e-27	0.000373731	0.000410255	0.000493757	0.00207783	0.00083596	0.000472553	2.15227	0.849189	-0.0506488	-1.30309	-2.20292	0.000329005	0.000343982	0.000448206	0.000366868	0.000333461	0.000530437	0.000458884	0.000408321	0.000614067	0.00235297	0.00179474	0.00208579	0.000927901	0.000744371	0.000835609	0.000400773	0.000534055	0.000482832
YEL053C	2.05045e-31	1.14087e-27	0.00111335	0.00150948	0.00166891	0.00095351	0.000399647	0.00028627	-0.200095	-1.64713	-2.13614	-1.44703	-1.93604	0.00101564	0.000992416	0.001332	0.00143205	0.00146744	0.00162894	0.00156481	0.00164788	0.00179405	0.000718627	0.00123441	0.000907492	0.000286416	0.00053647	0.000376055	0.000263673	0.000315806	0.000279332
YBL037W	3.11207e-31	1.73124e-27	0.000554506	0.000783788	0.000868073	0.00114643	0.00055075	0.000307496	0.907983	-0.429719	-1.20701	-1.3377	-2.11499	0.000465058	0.000493092	0.000705367	0.000707221	0.000638879	0.00100526	0.000712228	0.000765445	0.00112655	0.00134767	0.000941757	0.00114987	0.000622717	0.000497021	0.000532511	0.000299157	0.000333503	0.000289829
YIR006C	3.46934e-31	1.92965e-27	0.00102013	0.00164019	0.00157278	0.00103021	0.000659752	0.000344882	0.0126858	-1.17373	-1.86246	-1.18641	-1.87515	0.00110083	0.0012077	0.000751862	0.0016889	0.00182493	0.00140673	0.0016533	0.00163595	0.00142909	0.000948099	0.00110633	0.00103619	0.000623658	0.000721187	0.000634411	0.0003841	0.000288017	0.000362529
YJR094W-A	3.56881e-31	1.98461e-27	0.000286692	0.000219844	0.000232627	0.00317698	0.000651459	0.000341935	3.01638	1.18061	0.388689	-1.83577	-2.62769	0.00035157	0.000316379	0.000192127	0.000197147	0.000227895	0.00023449	0.000274962	0.000241319	0.000181601	0.00327928	0.00303861	0.00321304	0.000637135	0.000680576	0.000636665	0.000348587	0.000321099	0.00035612
YML049C	4.00981e-31	2.22945e-27	0.000530587	0.000808573	0.000980946	0.000860293	0.000387709	0.000247562	0.59081	-0.869871	-1.58036	-1.46068	-2.17117	0.000508812	0.000541638	0.00054131	0.000789102	0.000760112	0.000876506	0.000938381	0.000921201	0.00108325	0.000873259	0.000866016	0.000841603	0.000412637	0.000366283	0.000384208	0.000243399	0.000241639	0.000257649
YGL201C	4.95376e-31	2.75379e-27	0.000996633	0.00129854	0.00138626	0.00135619	0.000746922	0.000446186	0.40244	-0.709861	-1.41021	-1.1123	-1.81265	0.000953849	0.00100356	0.00103249	0.00117871	0.00120933	0.00150759	0.00120129	0.00121839	0.0017391	0.0012423	0.00149259	0.00133367	0.000695864	0.000771033	0.000773869	0.000487153	0.000419581	0.000431823
YOL122C	5.88051e-31	3.26839e-27	0.000567364	0.000930324	0.00113447	0.000798374	0.000356838	0.000261759	0.41754	-1.1378	-1.71401	-1.55534	-2.13155	0.000446696	0.000498001	0.000757394	0.000933628	0.000813867	0.00104348	0.000957479	0.00103907	0.00140685	0.000848635	0.000681447	0.000865041	0.000306494	0.000440323	0.000323697	0.000253689	0.000276528	0.000255059
YHR051W	8.16895e-31	4.53948e-27	0.000123098	0.000229063	0.000232699	0.00143821	0.000322568	0.000213448	2.67584	0.341639	-0.0807693	-2.3342	-2.75661	0.000146136	0.000133058	9.01e-05	0.000232458	0.000269373	0.000185357	0.00021532	0.000299146	0.000183632	0.00118199	0.00173272	0.00139991	0.000257369	0.000378704	0.000331631	0.000217808	0.000197298	0.000225237
YOR341W	9.409e-31	5.22764e-27	0.00116434	0.00117311	0.00130773	0.000943683	0.000251826	0.000159783	-0.271755	-1.7957	-2.34767	-1.52394	-2.07592	0.00122665	0.00128535	0.000981034	0.00119695	0.00131372	0.00100867	0.00147936	0.0012959	0.00114795	0.000754249	0.00111944	0.000957359	0.000261856	0.000242482	0.000251141	0.000155485	0.000157012	0.000166853
YIL166C	1.07856e-30	5.99138e-27	0.000415363	0.000718098	0.00102015	0.00039422	0.000111393	8.38e-05	-0.0580326	-1.85278	-2.47885	-1.79474	-2.42082	0.000184838	0.000217893	0.000843358	0.000649207	0.000526428	0.000978658	0.00097479	0.000838115	0.00124756	0.000492601	0.000312133	0.000377927	8.86e-05	0.000154178	9.14e-05	9.48e-05	8.06e-05	7.6e-05
YCR030C	1.1625e-30	6.4565e-27	0.000608959	0.000958595	0.000978347	0.00134656	0.000761248	0.000454964	1.00764	-0.291267	-0.93273	-1.29891	-1.94037	0.000524132	0.000601727	0.000701017	0.000989272	0.000837924	0.00104859	0.000877773	0.000967639	0.00108963	0.00152809	0.00120962	0.00130197	0.000814511	0.000726429	0.000742805	0.000451975	0.000451975	0.000460942
YDR032C	1.19823e-30	6.65379e-27	0.000216041	0.000402345	0.000403011	0.00187636	0.00100653	0.000500131	2.5675	1.10749	0.245349	-1.46	-2.32215	0.000282218	0.000261888	0.000104016	0.000453895	0.000421348	0.000331793	0.000459016	0.000425562	0.000324456	0.00187485	0.0018984	0.00185583	0.000904485	0.00109281	0.00102229	0.000577919	0.000421184	0.000501291
YLR344W	1.2401e-30	6.88506e-27	0.000248929	0.000236702	0.000210782	0.00306974	0.000582865	0.000318275	3.10896	0.976762	0.405005	-2.13219	-2.70395	0.000290239	0.000265724	0.000190823	0.00023295	0.000286301	0.000190856	0.000227594	0.000257177	0.000147576	0.00295965	0.00316688	0.00308268	0.000559738	0.000637135	0.000551723	0.00035577	0.000291864	0.00030719
YOR122C	1.42484e-30	7.90927e-27	0.000203254	0.000272432	0.000279158	0.00173572	0.000491772	0.000256142	2.51797	0.639384	-0.0854865	-1.87859	-2.60346	0.000253919	0.000221303	0.00013454	0.000285394	0.000315557	0.000216345	0.000323007	0.000312415	0.000202053	0.00156516	0.00192176	0.00172024	0.000374839	0.000613624	0.000486854	0.000279332	0.000241243	0.000247852
YNL309W	1.63135e-30	9.05399e-27	0.000362153	0.000637443	0.00064872	0.00223832	0.00146653	0.000810187	2.28808	1.06579	0.274773	-1.2223	-2.01331	0.000251229	0.000311378	0.000523852	0.000538287	0.000541292	0.00083275	0.000548823	0.000455801	0.000941536	0.00232574	0.00229071	0.00209851	0.00158139	0.0013141	0.0015041	0.000813797	0.000804639	0.000812124
YEL006W	1.7097e-30	9.4871e-27	0.000217525	0.000332142	0.000415866	0.00105985	0.000290651	0.000210402	1.80283	-0.138576	-0.696167	-1.94141	-2.499	0.000219333	0.000192555	0.000240687	0.000337407	0.000329089	0.00032993	0.000388164	0.000428591	0.000430842	0.0012323	0.000903578	0.00104367	0.00030005	0.000265166	0.000306738	0.00018305	0.000244573	0.000203582
YHL023C	1.72397e-30	9.56457e-27	0.00109646	0.00143894	0.00169048	0.000800864	0.000322357	0.000220622	-0.401292	-1.81521	-2.40708	-1.41392	-2.00579	0.00114288	0.00101902	0.00112748	0.00138918	0.00135635	0.00157129	0.00168201	0.00141356	0.00197587	0.000855601	0.000767676	0.000779315	0.000339005	0.000356515	0.000271551	0.000211606	0.000227437	0.000222823
YOL068C	1.97357e-30	1.09474e-26	0.000425463	0.000538061	0.000581414	0.00113005	0.000345683	0.000195374	1.19511	-0.49807	-1.15097	-1.69318	-2.34608	0.000347058	0.000326281	0.000603049	0.000427397	0.000456737	0.00073005	0.000480304	0.000471597	0.00079234	0.00157916	0.00070567	0.00110532	0.000394893	0.000275019	0.000367138	0.000197852	0.000207975	0.000180294
YKR080W	2.07899e-30	1.15301e-26	0.00015528	0.000255603	0.000268078	0.00145357	0.000273554	0.000234051	2.51124	0.0671991	-0.132072	-2.44404	-2.64331	0.000148671	0.000122152	0.000195018	0.000410408	0.000213813	0.000142587	0.000265809	0.000304459	0.000233966	0.00160407	0.00137354	0.00138312	0.00027337	0.000274849	0.000272443	0.000217305	0.000261248	0.000223601
YLR100W	2.17264e-30	1.20473e-26	0.000438287	0.000556431	0.000596281	0.00153834	0.000545544	0.000362707	1.56914	-0.0233771	-0.568514	-1.59251	-2.13765	0.000487649	0.000517415	0.000309798	0.000673689	0.00055728	0.000438323	0.00068313	0.000613002	0.00049271	0.00139161	0.00160076	0.00162264	0.000507102	0.00056893	0.0005606	0.000334929	0.000373502	0.000379689
YGL078C	2.52426e-30	1.39945e-26	0.000555316	0.000571291	0.000566315	0.00131774	0.000341366	0.000187842	1.08916	-0.58246	-1.15439	-1.67162	-2.24355	0.000546604	0.000543358	0.000575986	0.000576396	0.00062211	0.000515366	0.000668873	0.000529035	0.000501037	0.00130551	0.00133979	0.00130792	0.000407542	0.000250453	0.000366102	0.000180294	0.000189816	0.000193417
[truncated: 5,403 more rows]

## Sheet:  2 function of top 500 genes
Category	Term	Count	Genes	Benjamini
[truncated: 206 more rows]

## Sheet: 3 function of bottom 500 genes
Category	Term	Count	%	PValue	Genes	List Total	Pop Hits	Pop Total	Fold Enrichment	Bonferroni	Benjamini	FDR
[truncated: 112 more rows]
